# Supplementary material for: Hidden Markov Model-Based Prokaryotic Genome Space Mining Reveals the Widespread Pervasiveness of Complex I and Its Potential Evolutionary Scheme
Source: Genome Biol Evol. 2025 Aug 6;17(8):evaf154. doi: 10.1093/gbe/evaf154 (PMC12361115; doi:10.1093/gbe/evaf154)
Supplement: evaf154_Supplementary_Data [file evaf154_supplementary_data.zip]

Archive with 2 entries (2 files):
- GBE-250350R2-3rd-resubmission-SupplementaryFile.pdf
- Supplementry-Sheets.xlsx
