# Supplementary material for: Hidden Markov Model-Based Prokaryotic Genome Space Mining Reveals the Widespread Pervasiveness of Complex I and Its Potential Evolutionary Scheme
Source: Genome Biol Evol. 2025 Aug 6;17(8):evaf154. doi: 10.1093/gbe/evaf154 (PMC12361115; doi:10.1093/gbe/evaf154)
Supplement: evaf154_Supplementary_Data [file evaf154_supplementary_data.zip › Supplementry-Sheets.xlsx]

## Sheet: Supp Sheet-1
Organism	Species	LineageTaxIDs	Strain	TaxID	Size (Mb)	Assembly Accession	Reference	FTP Path	GenomeFile	N50	TotalLength	ContigCount	LargestContig	QualityCategory
Bacteria	Campylobacter jejuni	197	Campylobacter jejuni subsp. jejuni NCTC 11168 = ATCC 700819	192222	1.64148	GCA_000009085.1	REFR	ftp://ftp.ncbi.nlm.nih.gov/genomes/all/GCA/000/009/085/GCA_000009085.1_ASM908v1	GCA_000009085.1_ASM908v1_genomic.fna	1641481	1641481	1	1641481	Excellent
Bacteria	Pseudomonas fluorescens	294		294	6.51155	GCA_900215245.1	REPR	ftp://ftp.ncbi.nlm.nih.gov/genomes/all/GCA/900/215/245/GCA_900215245.1_IMG-taxon_2617270901_annotated_assembly	GCA_900215245.1_IMG-taxon_2617270901_annotated_assembly_genomic.fna	6511547	6511547	1	6511547	Excellent
Bacteria	Pseudomonas fluorescens	294		294	6.51517	GCA_900475215.1	-	ftp://ftp.ncbi.nlm.nih.gov/genomes/all/GCA/900/475/215/GCA_900475215.1_42727_B01	GCA_900475215.1_42727_B01_genomic.fna	6515171	6515171	1	6515171	Excellent
Bacteria	Pseudomonas fluorescens	294		294	7.1191	GCA_001307275.1	-	ftp://ftp.ncbi.nlm.nih.gov/genomes/all/GCF/001/307/275/GCF_001307275.1_ASM130727v1	GCF_001307275.1_ASM130727v1_genomic.fna	7119102	7119102	1	7119102	Excellent
Bacteria	Pseudomonas fluorescens	294		294	6.95724	GCA_015074865.1	-	ftp://ftp.ncbi.nlm.nih.gov/genomes/all/GCA/015/074/865/GCA_015074865.1_ASM1507486v1	GCA_015074865.1_ASM1507486v1_genomic.fna	6957239	6957239	1	6957239	Excellent
Bacteria	Pseudomonas fluorescens	294		294	6.75973	GCA_040448305.1	-	ftp://ftp.ncbi.nlm.nih.gov/genomes/all/GCF/040/448/305/GCF_040448305.1_ASM4044830v1	GCF_040448305.1_ASM4044830v1_genomic.fna	6759727	6759727	1	6759727	Excellent
Bacteria	Pseudomonas fluorescens	294		294	6.72774	GCA_038447645.1	-	ftp://ftp.ncbi.nlm.nih.gov/genomes/all/GCF/038/447/645/GCF_038447645.1_ASM3844764v1	GCF_038447645.1_ASM3844764v1_genomic.fna	6727739	6727739	1	6727739	Excellent
Bacteria	Pseudomonas fluorescens	294		294	6.64114	GCA_001708445.1	-	ftp://ftp.ncbi.nlm.nih.gov/genomes/all/GCF/001/708/445/GCF_001708445.1_ASM170844v1	GCF_001708445.1_ASM170844v1_genomic.fna	6641144	6641144	1	6641144	Excellent
Bacteria	Pseudomonas fluorescens	294		294	6.61057	GCA_002865505.1	-	ftp://ftp.ncbi.nlm.nih.gov/genomes/all/GCF/002/865/505/GCF_002865505.1_ASM286550v1	GCF_002865505.1_ASM286550v1_genomic.fna	6610571	6610571	1	6610571	Excellent
Bacteria	Pseudomonas fluorescens	294		294	6.60661	GCA_001708465.1	-	ftp://ftp.ncbi.nlm.nih.gov/genomes/all/GCF/001/708/465/GCF_001708465.1_ASM170846v1	GCF_001708465.1_ASM170846v1_genomic.fna	6606606	6606606	1	6606606	Excellent
Bacteria	Pseudomonas fluorescens	294		294	6.49894	GCA_017498465.1	-	ftp://ftp.ncbi.nlm.nih.gov/genomes/all/GCA/017/498/465/GCA_017498465.1_ASM1749846v1	GCA_017498465.1_ASM1749846v1_genomic.fna	6498941	6498941	1	6498941	Excellent
Bacteria	Pseudomonas fluorescens	294		294	6.41844	GCA_010448615.1	-	ftp://ftp.ncbi.nlm.nih.gov/genomes/all/GCA/010/448/615/GCA_010448615.1_ASM1044861v1	GCA_010448615.1_ASM1044861v1_genomic.fna	6418441	6418441	1	6418441	Excellent
Bacteria	Pseudomonas fluorescens	294		294	6.41007	GCA_022023875.1	-	ftp://ftp.ncbi.nlm.nih.gov/genomes/all/GCA/022/023/875/GCA_022023875.1_ASM2202387v1	GCA_022023875.1_ASM2202387v1_genomic.fna	6410071	6410071	1	6410071	Excellent
Bacteria	Pseudomonas fluorescens	294		294	6.39187	GCA_001307155.1	-	ftp://ftp.ncbi.nlm.nih.gov/genomes/all/GCF/001/307/155/GCF_001307155.1_ASM130715v1	GCF_001307155.1_ASM130715v1_genomic.fna	6391871	6391871	1	6391871	Excellent
Bacteria	Pseudomonas fluorescens	294		294	6.33739	GCA_030344995.1	-	ftp://ftp.ncbi.nlm.nih.gov/genomes/all/GCF/030/344/995/GCF_030344995.1_ASM3034499v1	GCF_030344995.1_ASM3034499v1_genomic.fna	6337385	6337385	1	6337385	Excellent
Bacteria	Pseudomonas fluorescens	294		294	6.33617	GCA_012974785.1	-	ftp://ftp.ncbi.nlm.nih.gov/genomes/all/GCA/012/974/785/GCA_012974785.1_ASM1297478v1	GCA_012974785.1_ASM1297478v1_genomic.fna	6336169	6336169	1	6336169	Excellent
Bacteria	Pseudomonas fluorescens	294		294	6.32268	GCA_030687555.1	-	ftp://ftp.ncbi.nlm.nih.gov/genomes/all/GCF/030/687/555/GCF_030687555.1_ASM3068755v1	GCF_030687555.1_ASM3068755v1_genomic.fna	6322683	6322683	1	6322683	Excellent
Bacteria	Pseudomonas fluorescens	294		294	6.24914	GCA_025561665.1	-	ftp://ftp.ncbi.nlm.nih.gov/genomes/all/GCF/025/561/665/GCF_025561665.1_ASM2556166v1	GCF_025561665.1_ASM2556166v1_genomic.fna	6249144	6249144	1	6249144	Excellent
Bacteria	Pseudomonas fluorescens	294		294	6.14032	GCA_004683905.1	-	ftp://ftp.ncbi.nlm.nih.gov/genomes/all/GCF/004/683/905/GCF_004683905.1_ASM468390v1	GCF_004683905.1_ASM468390v1_genomic.fna	6140320	6140320	1	6140320	Excellent
Bacteria	Pseudomonas fluorescens	294		294	6.06446	GCA_000730425.1	-	ftp://ftp.ncbi.nlm.nih.gov/genomes/all/GCA/000/730/425/GCA_000730425.1_ASM73042v1	GCA_000730425.1_ASM73042v1_genomic.fna	6064456	6064456	1	6064456	Excellent
Bacteria	Pseudomonas fluorescens	294		294	6.03397	GCA_900636825.1	-	ftp://ftp.ncbi.nlm.nih.gov/genomes/all/GCA/900/636/825/GCA_900636825.1_44858_E01	GCA_900636825.1_44858_E01_genomic.fna	6033966	6033966	1	6033966	Excellent
Bacteria	Pseudomonas fluorescens	294		294	6.05567	GCA_024266685.1	-	ftp://ftp.ncbi.nlm.nih.gov/genomes/all/GCF/024/266/685/GCF_024266685.1_ASM2426668v1	GCF_024266685.1_ASM2426668v1_genomic.fna	6014564	6055671	3	6014564	Excellent
Bacteria	Pseudomonas fluorescens	294		294	6.9211	GCA_001623525.1	-	ftp://ftp.ncbi.nlm.nih.gov/genomes/all/GCF/001/623/525/GCF_001623525.1_ASM162352v1	GCF_001623525.1_ASM162352v1_genomic.fna	6921098	6921098	1	6921098	Excellent
Bacteria	Pseudomonas fluorescens	294		294	6.34234	GCA_019212185.1	-	ftp://ftp.ncbi.nlm.nih.gov/genomes/all/GCA/019/212/185/GCA_019212185.1_ASM1921218v1	GCA_019212185.1_ASM1921218v1_genomic.fna	6342345	6342345	1	6342345	Excellent
Bacteria	Pseudomonas fluorescens	294		294	6.34234	GCA_035974255.1	-	ftp://ftp.ncbi.nlm.nih.gov/genomes/all/GCF/035/974/255/GCF_035974255.1_ASM3597425v1	GCF_035974255.1_ASM3597425v1_genomic.fna	6342345	6342345	1	6342345	Excellent
Bacteria	Pseudomonas fluorescens	294		294	5.96677	GCA_902497775.2	-	ftp://ftp.ncbi.nlm.nih.gov/genomes/all/GCA/902/497/775/GCA_902497775.2_PS652_2024	GCA_902497775.2_PS652_2024_genomic.fna	5966768	5966768	1	5966768	Excellent
Bacteria	Pseudomonas fluorescens	294		294	6.31388	GCA_003352875.1	-	ftp://ftp.ncbi.nlm.nih.gov/genomes/all/GCF/003/352/875/GCF_003352875.1_ASM335287v1	GCF_003352875.1_ASM335287v1_genomic.fna	6313875	6313875	1	6313875	Excellent
Bacteria	Pseudomonas fluorescens	294		294	6.86643	GCA_900636635.1	-	ftp://ftp.ncbi.nlm.nih.gov/genomes/all/GCA/900/636/635/GCA_900636635.1_43721_H02	GCA_900636635.1_43721_H02_genomic.fna	6866429	6866429	1	6866429	Excellent
Bacteria	Pseudomonas fluorescens	294		294	6.75883	GCA_020809085.1	-	ftp://ftp.ncbi.nlm.nih.gov/genomes/all/GCA/020/809/085/GCA_020809085.1_ASM2080908v1	GCA_020809085.1_ASM2080908v1_genomic.fna	6758829	6758829	1	6758829	Excellent
Bacteria	Pseudomonas fluorescens	294		294	6.2518	GCA_902825215.1	-	ftp://ftp.ncbi.nlm.nih.gov/genomes/all/GCA/902/825/215/GCA_902825215.1_PfAR1	GCA_902825215.1_PfAR1_genomic.fna	6251798	6251798	1	6251798	Excellent
Bacteria	Xanthomonas campestris	339		359385	4.94204	GCA_013388375.1	REPR	ftp://ftp.ncbi.nlm.nih.gov/genomes/all/GCA/013/388/375/GCA_013388375.1_ASM1338837v1	GCA_013388375.1_ASM1338837v1_genomic.fna	4942039	4942039	1	4942039	Excellent
Bacteria	Xanthomonas campestris	339		359385	5.08926	GCA_028749725.1	-	ftp://ftp.ncbi.nlm.nih.gov/genomes/all/GCF/028/749/725/GCF_028749725.1_ASM2874972v1	GCF_028749725.1_ASM2874972v1_genomic.fna	5089262	5089262	1	5089262	Excellent
Bacteria	Xanthomonas campestris	339		359385	4.92856	GCA_028749685.1	-	ftp://ftp.ncbi.nlm.nih.gov/genomes/all/GCF/028/749/685/GCF_028749685.1_ASM2874968v1	GCF_028749685.1_ASM2874968v1_genomic.fna	4928562	4928562	1	4928562	Excellent
Bacteria	Xanthomonas campestris	339		359385	4.90622	GCA_028749565.1	-	ftp://ftp.ncbi.nlm.nih.gov/genomes/all/GCF/028/749/565/GCF_028749565.1_ASM2874956v1	GCF_028749565.1_ASM2874956v1_genomic.fna	4906217	4906217	1	4906217	Excellent
Bacteria	Xanthomonas campestris	339		359385	4.9062	GCA_028749745.1	-	ftp://ftp.ncbi.nlm.nih.gov/genomes/all/GCF/028/749/745/GCF_028749745.1_ASM2874974v1	GCF_028749745.1_ASM2874974v1_genomic.fna	4906199	4906199	1	4906199	Excellent
Bacteria	Xanthomonas campestris	339		359385	4.91209	GCA_000590355.1	-	ftp://ftp.ncbi.nlm.nih.gov/genomes/all/GCA/000/590/355/GCA_000590355.1_20120327	GCA_000590355.1_20120327_genomic.fna	4911500	4912085	2	4911500	Excellent
Bacteria	Salmonella enterica	28901	Salmonella enterica subsp. enterica serovar Typhimurium str. LT2	99287	4.95138	GCA_000006945.2	REFR	ftp://ftp.ncbi.nlm.nih.gov/genomes/all/GCA/000/006/945/GCA_000006945.2_ASM694v2	GCA_000006945.2_ASM694v2_genomic.fna	4857450	4951383	2	4857450	Excellent
Bacteria	Yersinia pestis	632	Yersinia pestis A1122	1035377	4.65841	GCA_000222975.1	REPR	ftp://ftp.ncbi.nlm.nih.gov/genomes/all/GCA/000/222/975/GCA_000222975.1_ASM22297v1	GCA_000222975.1_ASM22297v1_genomic.fna	4553770	4658411	3	4553770	Excellent
Bacteria	Yersinia pestis	632	Yersinia pestis A1122	1035377	4.67457	GCA_000834755.1	-	ftp://ftp.ncbi.nlm.nih.gov/genomes/all/GCA/000/834/755/GCA_000834755.1_ASM83475v1	GCA_000834755.1_ASM83475v1_genomic.fna	4569625	4674565	3	4569625	Excellent
Bacteria	Staphylococcus aureus	1280	Staphylococcus aureus subsp. aureus NCTC 8325	93061	2.82136	GCA_000013425.1	REFR	ftp://ftp.ncbi.nlm.nih.gov/genomes/all/GCA/000/013/425/GCA_000013425.1_ASM1342v1	GCA_000013425.1_ASM1342v1_genomic.fna	2821361	2821361	1	2821361	Excellent
Bacteria	Staphylococcus aureus	1280	Staphylococcus aureus subsp. aureus NCTC 8325	93061	2.83	GCA_900475245.1	-	ftp://ftp.ncbi.nlm.nih.gov/genomes/all/GCA/900/475/245/GCA_900475245.1_43024_E01	GCA_900475245.1_43024_E01_genomic.fna	2830002	2830002	1	2830002	Excellent
Bacteria	Staphylococcus epidermidis	1282		1282	2.49106	GCA_006094375.1	REPR	ftp://ftp.ncbi.nlm.nih.gov/genomes/all/GCF/006/094/375/GCF_006094375.1_ASM609437v1	GCF_006094375.1_ASM609437v1_genomic.fna	2466502	2491058	3	2466502	Excellent
Bacteria	Staphylococcus epidermidis	1282		1282	2.42704	GCA_006742205.1	-	ftp://ftp.ncbi.nlm.nih.gov/genomes/all/GCF/006/742/205/GCF_006742205.1_ASM674220v1	GCF_006742205.1_ASM674220v1_genomic.fna	2422602	2427041	2	2422602	Excellent
Bacteria	Staphylococcus epidermidis	1282		1282	2.83262	GCA_019329745.1	-	ftp://ftp.ncbi.nlm.nih.gov/genomes/all/GCA/019/329/745/GCA_019329745.1_ASM1932974v1	GCA_019329745.1_ASM1932974v1_genomic.fna	2812598	2832623	3	2812598	Excellent
Bacteria	Staphylococcus epidermidis	1282		1282	2.81578	GCA_019329665.1	-	ftp://ftp.ncbi.nlm.nih.gov/genomes/all/GCA/019/329/665/GCA_019329665.1_ASM1932966v1	GCA_019329665.1_ASM1932966v1_genomic.fna	2802208	2815778	2	2802208	Excellent
Bacteria	Staphylococcus epidermidis	1282		1282	2.85474	GCA_900086615.2	-	ftp://ftp.ncbi.nlm.nih.gov/genomes/all/GCA/900/086/615/GCA_900086615.2_BPH0662	GCA_900086615.2_BPH0662_genomic.fna	2793003	2854742	4	2793003	Excellent
Bacteria	Staphylococcus epidermidis	1282		1282	2.78163	GCA_019329425.1	-	ftp://ftp.ncbi.nlm.nih.gov/genomes/all/GCA/019/329/425/GCA_019329425.1_ASM1932942v1	GCA_019329425.1_ASM1932942v1_genomic.fna	2752427	2781629	3	2752427	Excellent
Bacteria	Staphylococcus epidermidis	1282		1282	2.75081	GCA_900638695.1	-	ftp://ftp.ncbi.nlm.nih.gov/genomes/all/GCA/900/638/695/GCA_900638695.1_59178_A02	GCA_900638695.1_59178_A02_genomic.fna	2750807	2750807	1	2750807	Excellent
Bacteria	Staphylococcus epidermidis	1282		1282	2.77853	GCA_031326165.1	-	ftp://ftp.ncbi.nlm.nih.gov/genomes/all/GCA/031/326/165/GCA_031326165.1_ASM3132616v1	GCA_031326165.1_ASM3132616v1_genomic.fna	2742070	2778534	3	2742070	Excellent
Bacteria	Staphylococcus epidermidis	1282		1282	2.75103	GCA_009685135.1	-	ftp://ftp.ncbi.nlm.nih.gov/genomes/all/GCF/009/685/135/GCF_009685135.1_ASM968513v1	GCF_009685135.1_ASM968513v1_genomic.fna	2737464	2751032	2	2737464	Excellent
Bacteria	Staphylococcus epidermidis	1282		1282	2.72755	GCA_002850315.1	-	ftp://ftp.ncbi.nlm.nih.gov/genomes/all/GCF/002/850/315/GCF_002850315.1_ASM285031v1	GCF_002850315.1_ASM285031v1_genomic.fna	2727549	2727549	1	2727549	Excellent
Bacteria	Staphylococcus epidermidis	1282		1282	2.7335	GCA_019329585.1	-	ftp://ftp.ncbi.nlm.nih.gov/genomes/all/GCA/019/329/585/GCA_019329585.1_ASM1932958v1	GCA_019329585.1_ASM1932958v1_genomic.fna	2719932	2733502	2	2719932	Excellent
Bacteria	Staphylococcus epidermidis	1282		1282	2.76105	GCA_024204785.1	-	ftp://ftp.ncbi.nlm.nih.gov/genomes/all/GCF/024/204/785/GCF_024204785.1_ASM2420478v1	GCF_024204785.1_ASM2420478v1_genomic.fna	2718985	2761052	4	2718985	Excellent
Bacteria	Staphylococcus epidermidis	1282		1282	2.73537	GCA_019329505.1	-	ftp://ftp.ncbi.nlm.nih.gov/genomes/all/GCA/019/329/505/GCA_019329505.1_ASM1932950v1	GCA_019329505.1_ASM1932950v1_genomic.fna	2715343	2735368	3	2715343	Excellent
Bacteria	Staphylococcus epidermidis	1282		1282	2.74423	GCA_019330105.1	-	ftp://ftp.ncbi.nlm.nih.gov/genomes/all/GCA/019/330/105/GCA_019330105.1_ASM1933010v1	GCA_019330105.1_ASM1933010v1_genomic.fna	2713985	2744231	3	2713985	Excellent
Bacteria	Staphylococcus epidermidis	1282		1282	2.73398	GCA_019329405.1	-	ftp://ftp.ncbi.nlm.nih.gov/genomes/all/GCA/019/329/405/GCA_019329405.1_ASM1932940v1	GCA_019329405.1_ASM1932940v1_genomic.fna	2713957	2733982	3	2713957	Excellent
Bacteria	Staphylococcus epidermidis	1282		1282	2.75127	GCA_019330185.1	-	ftp://ftp.ncbi.nlm.nih.gov/genomes/all/GCA/019/330/185/GCA_019330185.1_ASM1933018v1	GCA_019330185.1_ASM1933018v1_genomic.fna	2713954	2751270	3	2713954	Excellent
Bacteria	Staphylococcus epidermidis	1282		1282	2.73354	GCA_019329365.1	-	ftp://ftp.ncbi.nlm.nih.gov/genomes/all/GCA/019/329/365/GCA_019329365.1_ASM1932936v1	GCA_019329365.1_ASM1932936v1_genomic.fna	2713511	2733536	3	2713511	Excellent
Bacteria	Staphylococcus epidermidis	1282		1282	2.75488	GCA_019329645.1	-	ftp://ftp.ncbi.nlm.nih.gov/genomes/all/GCA/019/329/645/GCA_019329645.1_ASM1932964v1	GCA_019329645.1_ASM1932964v1_genomic.fna	2712771	2754877	3	2712771	Excellent
Bacteria	Staphylococcus epidermidis	1282		1282	2.72625	GCA_019329525.1	-	ftp://ftp.ncbi.nlm.nih.gov/genomes/all/GCA/019/329/525/GCA_019329525.1_ASM1932952v1	GCA_019329525.1_ASM1932952v1_genomic.fna	2712683	2726253	2	2712683	Excellent
Bacteria	Staphylococcus epidermidis	1282		1282	2.73271	GCA_019329565.1	-	ftp://ftp.ncbi.nlm.nih.gov/genomes/all/GCA/019/329/565/GCA_019329565.1_ASM1932956v1	GCA_019329565.1_ASM1932956v1_genomic.fna	2712682	2732707	3	2712682	Excellent
Bacteria	Staphylococcus epidermidis	1282		1282	2.75475	GCA_019330245.1	-	ftp://ftp.ncbi.nlm.nih.gov/genomes/all/GCA/019/330/245/GCA_019330245.1_ASM1933024v1	GCA_019330245.1_ASM1933024v1_genomic.fna	2712682	2754755	3	2712682	Excellent
Bacteria	Staphylococcus epidermidis	1282		1282	2.73271	GCA_019329245.1	-	ftp://ftp.ncbi.nlm.nih.gov/genomes/all/GCA/019/329/245/GCA_019329245.1_ASM1932924v1	GCA_019329245.1_ASM1932924v1_genomic.fna	2712680	2732705	3	2712680	Excellent
Bacteria	Staphylococcus epidermidis	1282		1282	2.7456	GCA_019329545.1	-	ftp://ftp.ncbi.nlm.nih.gov/genomes/all/GCA/019/329/545/GCA_019329545.1_ASM1932954v1	GCA_019329545.1_ASM1932954v1_genomic.fna	2712680	2745603	3	2712680	Excellent
Bacteria	Staphylococcus epidermidis	1282		1282	2.75475	GCA_019330145.1	-	ftp://ftp.ncbi.nlm.nih.gov/genomes/all/GCA/019/330/145/GCA_019330145.1_ASM1933014v1	GCA_019330145.1_ASM1933014v1_genomic.fna	2712680	2754745	3	2712680	Excellent
Bacteria	Staphylococcus epidermidis	1282		1282	2.73271	GCA_019330225.1	-	ftp://ftp.ncbi.nlm.nih.gov/genomes/all/GCA/019/330/225/GCA_019330225.1_ASM1933022v1	GCA_019330225.1_ASM1933022v1_genomic.fna	2712680	2732705	3	2712680	Excellent
Bacteria	Staphylococcus epidermidis	1282		1282	2.7327	GCA_019329605.1	-	ftp://ftp.ncbi.nlm.nih.gov/genomes/all/GCA/019/329/605/GCA_019329605.1_ASM1932960v1	GCA_019329605.1_ASM1932960v1_genomic.fna	2712679	2732704	3	2712679	Excellent
Bacteria	Staphylococcus epidermidis	1282		1282	2.72625	GCA_019329705.1	-	ftp://ftp.ncbi.nlm.nih.gov/genomes/all/GCA/019/329/705/GCA_019329705.1_ASM1932970v1	GCA_019329705.1_ASM1932970v1_genomic.fna	2712679	2726249	2	2712679	Excellent
Bacteria	Staphylococcus epidermidis	1282		1282	2.7524	GCA_019787665.1	-	ftp://ftp.ncbi.nlm.nih.gov/genomes/all/GCA/019/787/665/GCA_019787665.1_ASM1978766v1	GCA_019787665.1_ASM1978766v1_genomic.fna	2712679	2752397	3	2712679	Excellent
Bacteria	Staphylococcus epidermidis	1282		1282	2.72625	GCA_019329685.1	-	ftp://ftp.ncbi.nlm.nih.gov/genomes/all/GCA/019/329/685/GCA_019329685.1_ASM1932968v1	GCA_019329685.1_ASM1932968v1_genomic.fna	2712678	2726248	2	2712678	Excellent
Bacteria	Staphylococcus epidermidis	1282		1282	2.7327	GCA_019330165.1	-	ftp://ftp.ncbi.nlm.nih.gov/genomes/all/GCA/019/330/165/GCA_019330165.1_ASM1933016v1	GCA_019330165.1_ASM1933016v1_genomic.fna	2712678	2732703	3	2712678	Excellent
Bacteria	Staphylococcus epidermidis	1282		1282	2.7393	GCA_019329785.1	-	ftp://ftp.ncbi.nlm.nih.gov/genomes/all/GCA/019/329/785/GCA_019329785.1_ASM1932978v1	GCA_019329785.1_ASM1932978v1_genomic.fna	2712677	2739303	4	2712677	Excellent
Bacteria	Staphylococcus epidermidis	1282		1282	2.7327	GCA_019330125.1	-	ftp://ftp.ncbi.nlm.nih.gov/genomes/all/GCA/019/330/125/GCA_019330125.1_ASM1933012v1	GCA_019330125.1_ASM1933012v1_genomic.fna	2712677	2732697	3	2712677	Excellent
Bacteria	Staphylococcus epidermidis	1282		1282	2.72625	GCA_019330205.1	-	ftp://ftp.ncbi.nlm.nih.gov/genomes/all/GCA/019/330/205/GCA_019330205.1_ASM1933020v1	GCA_019330205.1_ASM1933020v1_genomic.fna	2712677	2726247	2	2712677	Excellent
Bacteria	Staphylococcus epidermidis	1282		1282	2.73269	GCA_019329325.1	-	ftp://ftp.ncbi.nlm.nih.gov/genomes/all/GCA/019/329/325/GCA_019329325.1_ASM1932932v1	GCA_019329325.1_ASM1932932v1_genomic.fna	2712668	2732693	3	2712668	Excellent
Bacteria	Staphylococcus epidermidis	1282		1282	2.72623	GCA_019329725.1	-	ftp://ftp.ncbi.nlm.nih.gov/genomes/all/GCA/019/329/725/GCA_019329725.1_ASM1932972v1	GCA_019329725.1_ASM1932972v1_genomic.fna	2712663	2726233	2	2712663	Excellent
Bacteria	Staphylococcus epidermidis	1282		1282	2.73267	GCA_019330045.1	-	ftp://ftp.ncbi.nlm.nih.gov/genomes/all/GCA/019/330/045/GCA_019330045.1_ASM1933004v1	GCA_019330045.1_ASM1933004v1_genomic.fna	2712650	2732675	3	2712650	Excellent
Bacteria	Staphylococcus epidermidis	1282		1282	2.73254	GCA_019329765.1	-	ftp://ftp.ncbi.nlm.nih.gov/genomes/all/GCA/019/329/765/GCA_019329765.1_ASM1932976v1	GCA_019329765.1_ASM1932976v1_genomic.fna	2712519	2732544	3	2712519	Excellent
Bacteria	Staphylococcus epidermidis	1282		1282	2.72609	GCA_019329805.1	-	ftp://ftp.ncbi.nlm.nih.gov/genomes/all/GCA/019/329/805/GCA_019329805.1_ASM1932980v1	GCA_019329805.1_ASM1932980v1_genomic.fna	2712517	2726087	2	2712517	Excellent
Bacteria	Staphylococcus epidermidis	1282		1282	2.73466	GCA_024204765.1	-	ftp://ftp.ncbi.nlm.nih.gov/genomes/all/GCF/024/204/765/GCF_024204765.1_ASM2420476v1	GCF_024204765.1_ASM2420476v1_genomic.fna	2711774	2734660	2	2711774	Excellent
Bacteria	Staphylococcus epidermidis	1282		1282	2.74864	GCA_024204985.1	-	ftp://ftp.ncbi.nlm.nih.gov/genomes/all/GCF/024/204/985/GCF_024204985.1_ASM2420498v1	GCF_024204985.1_ASM2420498v1_genomic.fna	2706620	2748644	3	2706620	Excellent
Bacteria	Staphylococcus epidermidis	1282		1282	2.6441	GCA_029457615.1	-	ftp://ftp.ncbi.nlm.nih.gov/genomes/all/GCF/029/457/615/GCF_029457615.1_ASM2945761v1	GCF_029457615.1_ASM2945761v1_genomic.fna	2644102	2644102	1	2644102	Excellent
Bacteria	Staphylococcus epidermidis	1282		1282	2.64002	GCA_029457575.1	-	ftp://ftp.ncbi.nlm.nih.gov/genomes/all/GCF/029/457/575/GCF_029457575.1_ASM2945757v1	GCF_029457575.1_ASM2945757v1_genomic.fna	2640015	2640015	1	2640015	Excellent
Bacteria	Staphylococcus epidermidis	1282		1282	2.64828	GCA_019329625.1	-	ftp://ftp.ncbi.nlm.nih.gov/genomes/all/GCA/019/329/625/GCA_019329625.1_ASM1932962v1	GCA_019329625.1_ASM1932962v1_genomic.fna	2634707	2648277	2	2634707	Excellent
Bacteria	Staphylococcus epidermidis	1282		1282	2.64686	GCA_024204865.1	-	ftp://ftp.ncbi.nlm.nih.gov/genomes/all/GCF/024/204/865/GCF_024204865.1_ASM2420486v1	GCF_024204865.1_ASM2420486v1_genomic.fna	2629098	2646864	2	2629098	Excellent
Bacteria	Staphylococcus epidermidis	1282		1282	2.62184	GCA_029457635.1	-	ftp://ftp.ncbi.nlm.nih.gov/genomes/all/GCF/029/457/635/GCF_029457635.1_ASM2945763v1	GCF_029457635.1_ASM2945763v1_genomic.fna	2621837	2621837	1	2621837	Excellent
Bacteria	Staphylococcus epidermidis	1282		1282	2.63426	GCA_023547085.1	-	ftp://ftp.ncbi.nlm.nih.gov/genomes/all/GCA/023/547/085/GCA_023547085.1_ASM2354708v1	GCA_023547085.1_ASM2354708v1_genomic.fna	2613243	2634259	2	2613243	Excellent
Bacteria	Staphylococcus epidermidis	1282		1282	2.65421	GCA_023547105.1	-	ftp://ftp.ncbi.nlm.nih.gov/genomes/all/GCA/023/547/105/GCA_023547105.1_ASM2354710v1	GCA_023547105.1_ASM2354710v1_genomic.fna	2612642	2654212	5	2612642	Excellent
Bacteria	Staphylococcus epidermidis	1282		1282	2.65999	GCA_024204905.1	-	ftp://ftp.ncbi.nlm.nih.gov/genomes/all/GCF/024/204/905/GCF_024204905.1_ASM2420490v1	GCF_024204905.1_ASM2420490v1_genomic.fna	2586916	2659990	4	2586916	Excellent
Bacteria	Staphylococcus epidermidis	1282		1282	2.66689	GCA_036419775.1	-	ftp://ftp.ncbi.nlm.nih.gov/genomes/all/GCF/036/419/775/GCF_036419775.1_ASM3641977v1	GCF_036419775.1_ASM3641977v1_genomic.fna	2573782	2666890	3	2573782	Excellent
Bacteria	Staphylococcus epidermidis	1282		1282	2.60667	GCA_001956655.2	-	ftp://ftp.ncbi.nlm.nih.gov/genomes/all/GCF/001/956/655/GCF_001956655.1_ASM195665v2	GCF_001956655.1_ASM195665v2_genomic.fna	2572575	2606667	3	2572575	Excellent
Bacteria	Staphylococcus epidermidis	1282		1282	2.59127	GCA_021398325.1	-	ftp://ftp.ncbi.nlm.nih.gov/genomes/all/GCA/021/398/325/GCA_021398325.1_ASM2139832v1	GCA_021398325.1_ASM2139832v1_genomic.fna	2566999	2591267	2	2566999	Excellent
Bacteria	Staphylococcus epidermidis	1282		1282	2.60263	GCA_024204925.1	-	ftp://ftp.ncbi.nlm.nih.gov/genomes/all/GCF/024/204/925/GCF_024204925.1_ASM2420492v1	GCF_024204925.1_ASM2420492v1_genomic.fna	2553014	2602631	3	2553014	Excellent
Bacteria	Staphylococcus epidermidis	1282		1282	2.55222	GCA_025558725.1	-	ftp://ftp.ncbi.nlm.nih.gov/genomes/all/GCF/025/558/725/GCF_025558725.1_ASM2555872v1	GCF_025558725.1_ASM2555872v1_genomic.fna	2552216	2552216	1	2552216	Excellent
Bacteria	Staphylococcus epidermidis	1282		1282	2.55891	GCA_024204725.1	-	ftp://ftp.ncbi.nlm.nih.gov/genomes/all/GCF/024/204/725/GCF_024204725.1_ASM2420472v1	GCF_024204725.1_ASM2420472v1_genomic.fna	2551919	2558914	3	2551919	Excellent
Bacteria	Staphylococcus epidermidis	1282		1282	2.57741	GCA_003812425.1	-	ftp://ftp.ncbi.nlm.nih.gov/genomes/all/GCF/003/812/425/GCF_003812425.1_ASM381242v1	GCF_003812425.1_ASM381242v1_genomic.fna	2544197	2577406	3	2544197	Excellent
Bacteria	Staphylococcus epidermidis	1282		1282	2.5607	GCA_026314335.1	-	ftp://ftp.ncbi.nlm.nih.gov/genomes/all/GCF/026/314/335/GCF_026314335.1_ASM2631433v1	GCF_026314335.1_ASM2631433v1_genomic.fna	2544045	2560703	2	2544045	Excellent
Bacteria	Staphylococcus epidermidis	1282		1282	2.60136	GCA_030014005.1	-	ftp://ftp.ncbi.nlm.nih.gov/genomes/all/GCF/030/014/005/GCF_030014005.1_ASM3001400v1	GCF_030014005.1_ASM3001400v1_genomic.fna	2543028	2601358	5	2543028	Excellent
Bacteria	Staphylococcus epidermidis	1282		1282	2.53908	GCA_022919195.1	-	ftp://ftp.ncbi.nlm.nih.gov/genomes/all/GCA/022/919/195/GCA_022919195.1_ASM2291919v1	GCA_022919195.1_ASM2291919v1_genomic.fna	2539082	2539082	1	2539082	Excellent
Bacteria	Staphylococcus epidermidis	1282		1282	2.54481	GCA_025558705.1	-	ftp://ftp.ncbi.nlm.nih.gov/genomes/all/GCF/025/558/705/GCF_025558705.1_ASM2555870v1	GCF_025558705.1_ASM2555870v1_genomic.fna	2532165	2544812	2	2532165	Excellent
Bacteria	Staphylococcus epidermidis	1282		1282	2.57194	GCA_003856455.1	-	ftp://ftp.ncbi.nlm.nih.gov/genomes/all/GCF/003/856/455/GCF_003856455.1_ASM385645v1	GCF_003856455.1_ASM385645v1_genomic.fna	2524648	2571939	3	2524648	Excellent
Bacteria	Staphylococcus epidermidis	1282		1282	2.52162	GCA_014490515.1	-	ftp://ftp.ncbi.nlm.nih.gov/genomes/all/GCA/014/490/515/GCA_014490515.1_ASM1449051v1	GCA_014490515.1_ASM1449051v1_genomic.fna	2521618	2521618	1	2521618	Excellent
Bacteria	Staphylococcus epidermidis	1282		1282	2.57494	GCA_036419715.1	-	ftp://ftp.ncbi.nlm.nih.gov/genomes/all/GCF/036/419/715/GCF_036419715.1_ASM3641971v1	GCF_036419715.1_ASM3641971v1_genomic.fna	2519671	2574940	4	2519671	Excellent
Bacteria	Staphylococcus epidermidis	1282		1282	2.51818	GCA_013317125.1	-	ftp://ftp.ncbi.nlm.nih.gov/genomes/all/GCA/013/317/125/GCA_013317125.1_ASM1331712v1	GCA_013317125.1_ASM1331712v1_genomic.fna	2518181	2518181	1	2518181	Excellent
Bacteria	Staphylococcus epidermidis	1282		1282	2.53917	GCA_029691685.1	-	ftp://ftp.ncbi.nlm.nih.gov/genomes/all/GCF/029/691/685/GCF_029691685.1_ASM2969168v1	GCF_029691685.1_ASM2969168v1_genomic.fna	2514653	2539170	2	2514653	Excellent
Bacteria	Staphylococcus epidermidis	1282		1282	2.59214	GCA_029691855.1	-	ftp://ftp.ncbi.nlm.nih.gov/genomes/all/GCF/029/691/855/GCF_029691855.1_ASM2969185v1	GCF_029691855.1_ASM2969185v1_genomic.fna	2511243	2592138	4	2511243	Excellent
Bacteria	Staphylococcus epidermidis	1282		1282	2.58147	GCA_022591335.1	-	ftp://ftp.ncbi.nlm.nih.gov/genomes/all/GCA/022/591/335/GCA_022591335.1_ASM2259133v1	GCA_022591335.1_ASM2259133v1_genomic.fna	2511014	2581466	4	2511014	Excellent
Bacteria	Staphylococcus epidermidis	1282		1282	2.53746	GCA_014489335.1	-	ftp://ftp.ncbi.nlm.nih.gov/genomes/all/GCA/014/489/335/GCA_014489335.1_ASM1448933v1	GCA_014489335.1_ASM1448933v1_genomic.fna	2510002	2537458	2	2510002	Excellent
Bacteria	Staphylococcus epidermidis	1282		1282	2.55891	GCA_016834495.1	-	ftp://ftp.ncbi.nlm.nih.gov/genomes/all/GCA/016/834/495/GCA_016834495.1_ASM1683449v1	GCA_016834495.1_ASM1683449v1_genomic.fna	2509266	2558906	4	2509266	Excellent
Bacteria	Staphylococcus epidermidis	1282		1282	2.55631	GCA_024204825.1	-	ftp://ftp.ncbi.nlm.nih.gov/genomes/all/GCF/024/204/825/GCF_024204825.1_ASM2420482v1	GCF_024204825.1_ASM2420482v1_genomic.fna	2508777	2556309	5	2508777	Excellent
Bacteria	Staphylococcus epidermidis	1282		1282	2.595	GCA_022869565.1	-	ftp://ftp.ncbi.nlm.nih.gov/genomes/all/GCA/022/869/565/GCA_022869565.1_ASM2286956v1	GCA_022869565.1_ASM2286956v1_genomic.fna	2504458	2594997	4	2504458	Excellent
Bacteria	Staphylococcus epidermidis	1282		1282	2.62679	GCA_016026915.1	-	ftp://ftp.ncbi.nlm.nih.gov/genomes/all/GCA/016/026/915/GCA_016026915.1_ASM1602691v1	GCA_016026915.1_ASM1602691v1_genomic.fna	2504445	2626794	8	2504445	Good
Bacteria	Staphylococcus epidermidis	1282		1282	2.5264	GCA_009873455.1	-	ftp://ftp.ncbi.nlm.nih.gov/genomes/all/GCF/009/873/455/GCF_009873455.1_ASM987345v1	GCF_009873455.1_ASM987345v1_genomic.fna	2504425	2526403	2	2504425	Excellent
Bacteria	Staphylococcus epidermidis	1282		1282	2.55784	GCA_009769125.1	-	ftp://ftp.ncbi.nlm.nih.gov/genomes/all/GCF/009/769/125/GCF_009769125.1_ASM976912v1	GCF_009769125.1_ASM976912v1_genomic.fna	2503516	2557837	2	2503516	Excellent
Bacteria	Staphylococcus epidermidis	1282		1282	2.53081	GCA_038070515.1	-	ftp://ftp.ncbi.nlm.nih.gov/genomes/all/GCF/038/070/515/GCF_038070515.1_ASM3807051v1	GCF_038070515.1_ASM3807051v1_genomic.fna	2503114	2530811	3	2503114	Excellent
Bacteria	Staphylococcus epidermidis	1282		1282	2.53073	GCA_038070245.1	-	ftp://ftp.ncbi.nlm.nih.gov/genomes/all/GCF/038/070/245/GCF_038070245.1_ASM3807024v1	GCF_038070245.1_ASM3807024v1_genomic.fna	2503000	2530733	3	2503000	Excellent
Bacteria	Staphylococcus epidermidis	1282		1282	2.5302	GCA_038070525.1	-	ftp://ftp.ncbi.nlm.nih.gov/genomes/all/GCF/038/070/525/GCF_038070525.1_ASM3807052v1	GCF_038070525.1_ASM3807052v1_genomic.fna	2502504	2530201	3	2502504	Excellent
Bacteria	Staphylococcus epidermidis	1282		1282	2.53777	GCA_030435975.1	-	ftp://ftp.ncbi.nlm.nih.gov/genomes/all/GCF/030/435/975/GCF_030435975.1_ASM3043597v1	GCF_030435975.1_ASM3043597v1_genomic.fna	2502447	2537768	2	2502447	Excellent
Bacteria	Staphylococcus epidermidis	1282		1282	2.53286	GCA_021513055.1	-	ftp://ftp.ncbi.nlm.nih.gov/genomes/all/GCA/021/513/055/GCA_021513055.1_ASM2151305v1	GCA_021513055.1_ASM2151305v1_genomic.fna	2502349	2532862	4	2502349	Excellent
Bacteria	Staphylococcus epidermidis	1282		1282	2.50198	GCA_029457595.1	-	ftp://ftp.ncbi.nlm.nih.gov/genomes/all/GCF/029/457/595/GCF_029457595.1_ASM2945759v1	GCF_029457595.1_ASM2945759v1_genomic.fna	2501976	2501976	1	2501976	Excellent
Bacteria	Staphylococcus epidermidis	1282		1282	2.56304	GCA_029691775.1	-	ftp://ftp.ncbi.nlm.nih.gov/genomes/all/GCF/029/691/775/GCF_029691775.1_ASM2969177v1	GCF_029691775.1_ASM2969177v1_genomic.fna	2501680	2563036	3	2501680	Excellent
Bacteria	Staphylococcus epidermidis	1282		1282	2.50334	GCA_024204965.1	-	ftp://ftp.ncbi.nlm.nih.gov/genomes/all/GCF/024/204/965/GCF_024204965.1_ASM2420496v1	GCF_024204965.1_ASM2420496v1_genomic.fna	2501098	2503340	2	2501098	Excellent
Bacteria	Staphylococcus epidermidis	1282		1282	2.53831	GCA_000759555.1	-	ftp://ftp.ncbi.nlm.nih.gov/genomes/all/GCA/000/759/555/GCA_000759555.1_ASM75955v1	GCA_000759555.1_ASM75955v1_genomic.fna	2500626	2538314	2	2500626	Excellent
Bacteria	Staphylococcus epidermidis	1282		1282	2.5043	GCA_025558685.1	-	ftp://ftp.ncbi.nlm.nih.gov/genomes/all/GCF/025/558/685/GCF_025558685.1_ASM2555868v1	GCF_025558685.1_ASM2555868v1_genomic.fna	2499865	2504304	2	2499865	Excellent
Bacteria	Staphylococcus epidermidis	1282		1282	2.57884	GCA_024266825.1	-	ftp://ftp.ncbi.nlm.nih.gov/genomes/all/GCF/024/266/825/GCF_024266825.1_ASM2426682v1	GCF_024266825.1_ASM2426682v1_genomic.fna	2498509	2578841	4	2498509	Excellent
Bacteria	Staphylococcus epidermidis	1282		1282	2.55316	GCA_025809335.1	-	ftp://ftp.ncbi.nlm.nih.gov/genomes/all/GCF/025/809/335/GCF_025809335.1_ASM2580933v1	GCF_025809335.1_ASM2580933v1_genomic.fna	2498016	2553156	2	2498016	Excellent
Bacteria	Staphylococcus epidermidis	1282		1282	2.55197	GCA_002944995.1	-	ftp://ftp.ncbi.nlm.nih.gov/genomes/all/GCF/002/944/995/GCF_002944995.1_ASM294499v1	GCF_002944995.1_ASM294499v1_genomic.fna	2497739	2551965	5	2497739	Excellent
Bacteria	Staphylococcus epidermidis	1282		1282	2.57037	GCA_002215535.1	-	ftp://ftp.ncbi.nlm.nih.gov/genomes/all/GCF/002/215/535/GCF_002215535.1_ASM221553v1	GCF_002215535.1_ASM221553v1_genomic.fna	2497508	2570371	6	2497508	Good
Bacteria	Staphylococcus epidermidis	1282		1282	2.49436	GCA_014334295.1	-	ftp://ftp.ncbi.nlm.nih.gov/genomes/all/GCA/014/334/295/GCA_014334295.1_ASM1433429v1	GCA_014334295.1_ASM1433429v1_genomic.fna	2494355	2494355	1	2494355	Excellent
Bacteria	Staphylococcus epidermidis	1282		1282	2.57321	GCA_024204745.1	-	ftp://ftp.ncbi.nlm.nih.gov/genomes/all/GCF/024/204/745/GCF_024204745.1_ASM2420474v1	GCF_024204745.1_ASM2420474v1_genomic.fna	2493291	2573209	6	2493291	Good
Bacteria	Staphylococcus epidermidis	1282		1282	2.54072	GCA_022832895.1	-	ftp://ftp.ncbi.nlm.nih.gov/genomes/all/GCA/022/832/895/GCA_022832895.1_ASM2283289v1	GCA_022832895.1_ASM2283289v1_genomic.fna	2490698	2540715	6	2490698	Good
Bacteria	Staphylococcus epidermidis	1282		1282	2.49776	GCA_030291655.1	-	ftp://ftp.ncbi.nlm.nih.gov/genomes/all/GCF/030/291/655/GCF_030291655.1_ASM3029165v1	GCF_030291655.1_ASM3029165v1_genomic.fna	2489807	2497763	2	2489807	Excellent
Bacteria	Staphylococcus epidermidis	1282		1282	2.5419	GCA_022832935.1	-	ftp://ftp.ncbi.nlm.nih.gov/genomes/all/GCA/022/832/935/GCA_022832935.1_ASM2283293v1	GCA_022832935.1_ASM2283293v1_genomic.fna	2489413	2541905	7	2489413	Good
Bacteria	Staphylococcus epidermidis	1282		1282	2.54165	GCA_022832915.1	-	ftp://ftp.ncbi.nlm.nih.gov/genomes/all/GCA/022/832/915/GCA_022832915.1_ASM2283291v1	GCA_022832915.1_ASM2283291v1_genomic.fna	2489174	2541647	7	2489174	Good
Bacteria	Staphylococcus epidermidis	1282		1282	2.54499	GCA_016834475.1	-	ftp://ftp.ncbi.nlm.nih.gov/genomes/all/GCA/016/834/475/GCA_016834475.1_ASM1683447v1	GCA_016834475.1_ASM1683447v1_genomic.fna	2486893	2544994	4	2486893	Excellent
Bacteria	Staphylococcus epidermidis	1282		1282	2.50132	GCA_024204945.1	-	ftp://ftp.ncbi.nlm.nih.gov/genomes/all/GCF/024/204/945/GCF_024204945.1_ASM2420494v1	GCF_024204945.1_ASM2420494v1_genomic.fna	2486400	2501323	2	2486400	Excellent
Bacteria	Staphylococcus epidermidis	1282		1282	2.51573	GCA_002954055.1	-	ftp://ftp.ncbi.nlm.nih.gov/genomes/all/GCF/002/954/055/GCF_002954055.1_ASM295405v1	GCF_002954055.1_ASM295405v1_genomic.fna	2485441	2515734	3	2485441	Excellent
Bacteria	Staphylococcus epidermidis	1282		1282	2.48477	GCA_025558665.1	-	ftp://ftp.ncbi.nlm.nih.gov/genomes/all/GCF/025/558/665/GCF_025558665.1_ASM2555866v1	GCF_025558665.1_ASM2555866v1_genomic.fna	2484775	2484775	1	2484775	Excellent
Bacteria	Staphylococcus epidermidis	1282		1282	2.53537	GCA_003325735.1	-	ftp://ftp.ncbi.nlm.nih.gov/genomes/all/GCF/003/325/735/GCF_003325735.1_ASM332573v1	GCF_003325735.1_ASM332573v1_genomic.fna	2481008	2535366	4	2481008	Excellent
Bacteria	Staphylococcus epidermidis	1282		1282	2.59069	GCA_021496035.1	-	ftp://ftp.ncbi.nlm.nih.gov/genomes/all/GCA/021/496/035/GCA_021496035.1_ASM2149603v1	GCA_021496035.1_ASM2149603v1_genomic.fna	2480092	2590689	7	2480092	Good
Bacteria	Staphylococcus epidermidis	1282		1282	2.4941	GCA_029691935.1	-	ftp://ftp.ncbi.nlm.nih.gov/genomes/all/GCF/029/691/935/GCF_029691935.1_ASM2969193v1	GCF_029691935.1_ASM2969193v1_genomic.fna	2478953	2494103	2	2478953	Excellent
Bacteria	Staphylococcus epidermidis	1282		1282	2.57174	GCA_003856395.1	-	ftp://ftp.ncbi.nlm.nih.gov/genomes/all/GCF/003/856/395/GCF_003856395.1_ASM385639v1	GCF_003856395.1_ASM385639v1_genomic.fna	2477784	2571738	4	2477784	Excellent
Bacteria	Staphylococcus epidermidis	1282		1282	2.5187	GCA_024204885.1	-	ftp://ftp.ncbi.nlm.nih.gov/genomes/all/GCF/024/204/885/GCF_024204885.1_ASM2420488v1	GCF_024204885.1_ASM2420488v1_genomic.fna	2477630	2518699	3	2477630	Excellent
Bacteria	Staphylococcus epidermidis	1282		1282	2.51578	GCA_029691745.1	-	ftp://ftp.ncbi.nlm.nih.gov/genomes/all/GCF/029/691/745/GCF_029691745.1_ASM2969174v1	GCF_029691745.1_ASM2969174v1_genomic.fna	2477303	2515784	3	2477303	Excellent
Bacteria	Staphylococcus epidermidis	1282		1282	2.52592	GCA_029691955.1	-	ftp://ftp.ncbi.nlm.nih.gov/genomes/all/GCF/029/691/955/GCF_029691955.1_ASM2969195v1	GCF_029691955.1_ASM2969195v1_genomic.fna	2475870	2525918	2	2475870	Excellent
Bacteria	Staphylococcus epidermidis	1282		1282	2.60734	GCA_029691915.1	-	ftp://ftp.ncbi.nlm.nih.gov/genomes/all/GCF/029/691/915/GCF_029691915.1_ASM2969191v1	GCF_029691915.1_ASM2969191v1_genomic.fna	2475656	2607338	5	2475656	Excellent
Bacteria	Staphylococcus epidermidis	1282		1282	2.60132	GCA_029691835.1	-	ftp://ftp.ncbi.nlm.nih.gov/genomes/all/GCF/029/691/835/GCF_029691835.1_ASM2969183v1	GCF_029691835.1_ASM2969183v1_genomic.fna	2473904	2601324	4	2473904	Excellent
Bacteria	Staphylococcus epidermidis	1282		1282	2.5289	GCA_029691725.1	-	ftp://ftp.ncbi.nlm.nih.gov/genomes/all/GCF/029/691/725/GCF_029691725.1_ASM2969172v1	GCF_029691725.1_ASM2969172v1_genomic.fna	2472785	2528901	3	2472785	Excellent
Bacteria	Staphylococcus epidermidis	1282		1282	2.52741	GCA_029691795.1	-	ftp://ftp.ncbi.nlm.nih.gov/genomes/all/GCF/029/691/795/GCF_029691795.1_ASM2969179v1	GCF_029691795.1_ASM2969179v1_genomic.fna	2471223	2527411	3	2471223	Excellent
Bacteria	Staphylococcus epidermidis	1282		1282	2.50959	GCA_016903555.1	-	ftp://ftp.ncbi.nlm.nih.gov/genomes/all/GCA/016/903/555/GCA_016903555.1_ASM1690355v1	GCA_016903555.1_ASM1690355v1_genomic.fna	2470065	2509593	4	2470065	Excellent
Bacteria	Staphylococcus epidermidis	1282		1282	2.53493	GCA_016889165.1	-	ftp://ftp.ncbi.nlm.nih.gov/genomes/all/GCA/016/889/165/GCA_016889165.1_ASM1688916v1	GCA_016889165.1_ASM1688916v1_genomic.fna	2470062	2534934	7	2470062	Good
Bacteria	Staphylococcus epidermidis	1282		1282	2.49331	GCA_024204805.1	-	ftp://ftp.ncbi.nlm.nih.gov/genomes/all/GCF/024/204/805/GCF_024204805.1_ASM2420480v1	GCF_024204805.1_ASM2420480v1_genomic.fna	2469583	2493311	3	2469583	Excellent
Bacteria	Staphylococcus epidermidis	1282		1282	2.59818	GCA_016406625.1	-	ftp://ftp.ncbi.nlm.nih.gov/genomes/all/GCA/016/406/625/GCA_016406625.1_ASM1640662v1	GCA_016406625.1_ASM1640662v1_genomic.fna	2468349	2598183	6	2468349	Good
Bacteria	Staphylococcus epidermidis	1282		1282	2.55761	GCA_021513035.1	-	ftp://ftp.ncbi.nlm.nih.gov/genomes/all/GCA/021/513/035/GCA_021513035.1_ASM2151303v1	GCA_021513035.1_ASM2151303v1_genomic.fna	2465749	2557614	5	2465749	Excellent
Bacteria	Staphylococcus epidermidis	1282		1282	2.54411	GCA_038116975.1	-	ftp://ftp.ncbi.nlm.nih.gov/genomes/all/GCF/038/116/975/GCF_038116975.1_SEA37	GCF_038116975.1_SEA37_genomic.fna	2465484	2544109	7	2465484	Good
Bacteria	Staphylococcus epidermidis	1282		1282	2.46918	GCA_025558645.1	-	ftp://ftp.ncbi.nlm.nih.gov/genomes/all/GCF/025/558/645/GCF_025558645.1_ASM2555864v1	GCF_025558645.1_ASM2555864v1_genomic.fna	2464639	2469183	2	2464639	Excellent
Bacteria	Staphylococcus epidermidis	1282		1282	2.47529	GCA_021398345.1	-	ftp://ftp.ncbi.nlm.nih.gov/genomes/all/GCA/021/398/345/GCA_021398345.1_ASM2139834v1	GCA_021398345.1_ASM2139834v1_genomic.fna	2462009	2475286	2	2462009	Excellent
Bacteria	Staphylococcus epidermidis	1282		1282	2.48563	GCA_024204845.1	-	ftp://ftp.ncbi.nlm.nih.gov/genomes/all/GCF/024/204/845/GCF_024204845.1_ASM2420484v1	GCF_024204845.1_ASM2420484v1_genomic.fna	2459209	2485634	3	2459209	Excellent
Bacteria	Staphylococcus epidermidis	1282		1282	2.53109	GCA_026153315.1	-	ftp://ftp.ncbi.nlm.nih.gov/genomes/all/GCF/026/153/315/GCF_026153315.1_ASM2615331v1	GCF_026153315.1_ASM2615331v1_genomic.fna	2458918	2531086	4	2458918	Excellent
Bacteria	Staphylococcus epidermidis	1282		1282	2.51327	GCA_023547125.1	-	ftp://ftp.ncbi.nlm.nih.gov/genomes/all/GCA/023/547/125/GCA_023547125.1_ASM2354712v1	GCA_023547125.1_ASM2354712v1_genomic.fna	2457005	2513271	5	2457005	Excellent
Bacteria	Staphylococcus epidermidis	1282		1282	2.64069	GCA_030012845.1	-	ftp://ftp.ncbi.nlm.nih.gov/genomes/all/GCF/030/012/845/GCF_030012845.1_ASM3001284v1	GCF_030012845.1_ASM3001284v1_genomic.fna	2455680	2640687	6	2455680	Good
Bacteria	Staphylococcus epidermidis	1282		1282	2.51429	GCA_030435955.1	-	ftp://ftp.ncbi.nlm.nih.gov/genomes/all/GCF/030/435/955/GCF_030435955.1_ASM3043595v1	GCF_030435955.1_ASM3043595v1_genomic.fna	2455529	2514285	5	2455529	Excellent
Bacteria	Staphylococcus epidermidis	1282		1282	2.47007	GCA_002085695.1	-	ftp://ftp.ncbi.nlm.nih.gov/genomes/all/GCF/002/085/695/GCF_002085695.1_ASM208569v1	GCF_002085695.1_ASM208569v1_genomic.fna	2454929	2470071	2	2454929	Excellent
Bacteria	Staphylococcus epidermidis	1282		1282	2.52074	GCA_020181395.1	-	ftp://ftp.ncbi.nlm.nih.gov/genomes/all/GCA/020/181/395/GCA_020181395.1_ASM2018139v1	GCA_020181395.1_ASM2018139v1_genomic.fna	2454132	2520735	4	2454132	Excellent
Bacteria	Staphylococcus epidermidis	1282		1282	2.46948	GCA_030013985.1	-	ftp://ftp.ncbi.nlm.nih.gov/genomes/all/GCF/030/013/985/GCF_030013985.1_ASM3001398v1	GCF_030013985.1_ASM3001398v1_genomic.fna	2451635	2469476	2	2451635	Excellent
Bacteria	Staphylococcus epidermidis	1282		1282	2.52327	GCA_041080605.1	-	ftp://ftp.ncbi.nlm.nih.gov/genomes/all/GCF/041/080/605/GCF_041080605.1_UOL_Sepi_B273	GCF_041080605.1_UOL_Sepi_B273_genomic.fna	2450582	2523268	5	2450582	Excellent
Bacteria	Staphylococcus epidermidis	1282		1282	2.44913	GCA_011038575.1	-	ftp://ftp.ncbi.nlm.nih.gov/genomes/all/GCA/011/038/575/GCA_011038575.1_ASM1103857v1	GCA_011038575.1_ASM1103857v1_genomic.fna	2449132	2449132	1	2449132	Excellent
Bacteria	Staphylococcus epidermidis	1282		1282	2.44366	GCA_009769015.1	-	ftp://ftp.ncbi.nlm.nih.gov/genomes/all/GCF/009/769/015/GCF_009769015.1_ASM976901v1	GCF_009769015.1_ASM976901v1_genomic.fna	2443663	2443663	1	2443663	Excellent
Bacteria	Staphylococcus epidermidis	1282		1282	2.47964	GCA_016727385.1	-	ftp://ftp.ncbi.nlm.nih.gov/genomes/all/GCA/016/727/385/GCA_016727385.1_ASM1672738v1	GCA_016727385.1_ASM1672738v1_genomic.fna	2440373	2479638	3	2440373	Excellent
Bacteria	Staphylococcus epidermidis	1282		1282	2.4477	GCA_021496075.1	-	ftp://ftp.ncbi.nlm.nih.gov/genomes/all/GCA/021/496/075/GCA_021496075.1_ASM2149607v1	GCA_021496075.1_ASM2149607v1_genomic.fna	2439442	2447700	2	2439442	Excellent
Bacteria	Staphylococcus epidermidis	1282		1282	2.47325	GCA_021398305.1	-	ftp://ftp.ncbi.nlm.nih.gov/genomes/all/GCA/021/398/305/GCA_021398305.1_ASM2139830v1	GCA_021398305.1_ASM2139830v1_genomic.fna	2439283	2473252	4	2439283	Excellent
Bacteria	Staphylococcus epidermidis	1282		1282	2.52417	GCA_016904135.1	-	ftp://ftp.ncbi.nlm.nih.gov/genomes/all/GCA/016/904/135/GCA_016904135.1_ASM1690413v1	GCA_016904135.1_ASM1690413v1_genomic.fna	2436423	2524166	5	2436423	Excellent
Bacteria	Staphylococcus epidermidis	1282		1282	2.49461	GCA_021513075.1	-	ftp://ftp.ncbi.nlm.nih.gov/genomes/all/GCA/021/513/075/GCA_021513075.1_ASM2151307v1	GCA_021513075.1_ASM2151307v1_genomic.fna	2435353	2494613	4	2435353	Excellent
Bacteria	Staphylococcus epidermidis	1282		1282	2.50751	GCA_040370005.1	-	ftp://ftp.ncbi.nlm.nih.gov/genomes/all/GCF/040/370/005/GCF_040370005.1_ASM4037000v1	GCF_040370005.1_ASM4037000v1_genomic.fna	2431650	2507508	7	2431650	Good
Bacteria	Staphylococcus epidermidis	1282		1282	2.52174	GCA_021513115.1	-	ftp://ftp.ncbi.nlm.nih.gov/genomes/all/GCA/021/513/115/GCA_021513115.1_ASM2151311v1	GCA_021513115.1_ASM2151311v1_genomic.fna	2429877	2521740	5	2429877	Excellent
Bacteria	Staphylococcus epidermidis	1282		1282	2.50747	GCA_025665415.1	-	ftp://ftp.ncbi.nlm.nih.gov/genomes/all/GCF/025/665/415/GCF_025665415.1_ASM2566541v1	GCF_025665415.1_ASM2566541v1_genomic.fna	2427619	2507467	4	2427619	Excellent
Bacteria	Staphylococcus epidermidis	1282		1282	2.47287	GCA_024204705.1	-	ftp://ftp.ncbi.nlm.nih.gov/genomes/all/GCF/024/204/705/GCF_024204705.1_ASM2420470v1	GCF_024204705.1_ASM2420470v1_genomic.fna	2424629	2472870	5	2424629	Excellent
Bacteria	Staphylococcus epidermidis	1282		1282	2.48421	GCA_029691705.1	-	ftp://ftp.ncbi.nlm.nih.gov/genomes/all/GCF/029/691/705/GCF_029691705.1_ASM2969170v1	GCF_029691705.1_ASM2969170v1_genomic.fna	2420579	2484214	3	2420579	Excellent
Bacteria	Staphylococcus epidermidis	1282		1282	2.45384	GCA_030435915.1	-	ftp://ftp.ncbi.nlm.nih.gov/genomes/all/GCF/030/435/915/GCF_030435915.1_ASM3043591v1	GCF_030435915.1_ASM3043591v1_genomic.fna	2411096	2453845	4	2411096	Excellent
Bacteria	Staphylococcus epidermidis	1282		1282	2.5424	GCA_029691875.1	-	ftp://ftp.ncbi.nlm.nih.gov/genomes/all/GCF/029/691/875/GCF_029691875.1_ASM2969187v1	GCF_029691875.1_ASM2969187v1_genomic.fna	2406675	2542396	6	2406675	Good
Bacteria	Staphylococcus epidermidis	1282		1282	2.43185	GCA_021484865.1	-	ftp://ftp.ncbi.nlm.nih.gov/genomes/all/GCA/021/484/865/GCA_021484865.1_ASM2148486v1	GCA_021484865.1_ASM2148486v1_genomic.fna	2405813	2431849	4	2405813	Excellent
Bacteria	Staphylococcus epidermidis	1282		1282	2.4018	GCA_021496015.1	-	ftp://ftp.ncbi.nlm.nih.gov/genomes/all/GCA/021/496/015/GCA_021496015.1_ASM2149601v1	GCA_021496015.1_ASM2149601v1_genomic.fna	2389522	2401799	3	2389522	Excellent
Bacteria	Staphylococcus epidermidis	1282		1282	2.44866	GCA_016903575.1	-	ftp://ftp.ncbi.nlm.nih.gov/genomes/all/GCA/016/903/575/GCA_016903575.1_ASM1690357v1	GCA_016903575.1_ASM1690357v1_genomic.fna	2389129	2448657	3	2389129	Excellent
Bacteria	Staphylococcus epidermidis	1282		1282	2.46471	GCA_021513095.1	-	ftp://ftp.ncbi.nlm.nih.gov/genomes/all/GCA/021/513/095/GCA_021513095.1_ASM2151309v1	GCA_021513095.1_ASM2151309v1_genomic.fna	2384550	2464714	8	2384550	Good
Bacteria	Staphylococcus epidermidis	1282		1282	2.54065	GCA_029691895.1	-	ftp://ftp.ncbi.nlm.nih.gov/genomes/all/GCF/029/691/895/GCF_029691895.1_ASM2969189v1	GCF_029691895.1_ASM2969189v1_genomic.fna	2373438	2540654	5	2373438	Excellent
Bacteria	Staphylococcus epidermidis	1282		1282	2.48138	GCA_029691815.1	-	ftp://ftp.ncbi.nlm.nih.gov/genomes/all/GCF/029/691/815/GCF_029691815.1_ASM2969181v1	GCF_029691815.1_ASM2969181v1_genomic.fna	2095028	2481384	2	2095028	Good
Bacteria	Staphylococcus epidermidis	1282		1282	2.64185	GCA_011307015.1	-	ftp://ftp.ncbi.nlm.nih.gov/genomes/all/GCA/011/307/015/GCA_011307015.1_ASM1130701v1	GCA_011307015.1_ASM1130701v1_genomic.fna	2573983	2641854	4	2573983	Excellent
Bacteria	Staphylococcus epidermidis	1282		1282	2.55916	GCA_024668725.3	-	ftp://ftp.ncbi.nlm.nih.gov/genomes/all/GCF/024/668/725/GCF_024668725.2_ASM2466872v3	GCF_024668725.2_ASM2466872v3_genomic.fna	2533956	2559159	2	2533956	Excellent
Bacteria	Staphylococcus epidermidis	1282		1282	2.60086	GCA_011307235.1	-	ftp://ftp.ncbi.nlm.nih.gov/genomes/all/GCA/011/307/235/GCA_011307235.1_ASM1130723v1	GCA_011307235.1_ASM1130723v1_genomic.fna	2523089	2600860	4	2523089	Excellent
Bacteria	Staphylococcus epidermidis	1282		1282	2.50779	GCA_029457655.1	-	ftp://ftp.ncbi.nlm.nih.gov/genomes/all/GCF/029/457/655/GCF_029457655.1_ASM2945765v1	GCF_029457655.1_ASM2945765v1_genomic.fna	2507793	2507793	1	2507793	Excellent
Bacteria	Staphylococcus epidermidis	1282		1282	2.50517	GCA_040126095.1	-	ftp://ftp.ncbi.nlm.nih.gov/genomes/all/GCF/040/126/095/GCF_040126095.1_ONTSEK11	GCF_040126095.1_ONTSEK11_genomic.fna	2502843	2505172	2	2502843	Excellent
Bacteria	Staphylococcus epidermidis	1282		1282	2.54248	GCA_011307715.1	-	ftp://ftp.ncbi.nlm.nih.gov/genomes/all/GCA/011/307/715/GCA_011307715.1_ASM1130771v1	GCA_011307715.1_ASM1130771v1_genomic.fna	2492345	2542477	4	2492345	Excellent
Bacteria	Staphylococcus epidermidis	1282		1282	2.55553	GCA_011306775.1	-	ftp://ftp.ncbi.nlm.nih.gov/genomes/all/GCA/011/306/775/GCA_011306775.1_ASM1130677v1	GCA_011306775.1_ASM1130677v1_genomic.fna	2484750	2555535	3	2484750	Excellent
Bacteria	Staphylococcus epidermidis	1282		1282	2.62736	GCA_024668405.2	-	ftp://ftp.ncbi.nlm.nih.gov/genomes/all/GCF/024/668/405/GCF_024668405.2_ASM2466840v2	GCF_024668405.2_ASM2466840v2_genomic.fna	2528687	2627358	3	2528687	Excellent
Bacteria	Staphylococcus epidermidis	1282		1282	2.56924	GCA_011306595.1	-	ftp://ftp.ncbi.nlm.nih.gov/genomes/all/GCA/011/306/595/GCA_011306595.1_ASM1130659v1	GCA_011306595.1_ASM1130659v1_genomic.fna	2461239	2569240	6	2461239	Good
Bacteria	Staphylococcus epidermidis	1282		1282	2.55092	GCA_011307595.1	-	ftp://ftp.ncbi.nlm.nih.gov/genomes/all/GCA/011/307/595/GCA_011307595.1_ASM1130759v1	GCA_011307595.1_ASM1130759v1_genomic.fna	2453763	2550919	5	2453763	Excellent
Bacteria	Staphylococcus epidermidis	1282		1282	2.51505	GCA_011307475.1	-	ftp://ftp.ncbi.nlm.nih.gov/genomes/all/GCA/011/307/475/GCA_011307475.1_ASM1130747v1	GCA_011307475.1_ASM1130747v1_genomic.fna	2445451	2515051	4	2445451	Excellent
Bacteria	Staphylococcus epidermidis	1282		1282	2.50191	GCA_011307695.1	-	ftp://ftp.ncbi.nlm.nih.gov/genomes/all/GCA/011/307/695/GCA_011307695.1_ASM1130769v1	GCA_011307695.1_ASM1130769v1_genomic.fna	2440296	2501908	3	2440296	Excellent
Bacteria	Staphylococcus epidermidis	1282		1282	2.60055	GCA_024733635.2	-	ftp://ftp.ncbi.nlm.nih.gov/genomes/all/GCF/024/733/635/GCF_024733635.2_ASM2473363v2	GCF_024733635.2_ASM2473363v2_genomic.fna	2530055	2600548	3	2530055	Excellent
Bacteria	Staphylococcus epidermidis	1282		1282	2.4186	GCA_002749455.1	-	ftp://ftp.ncbi.nlm.nih.gov/genomes/all/GCF/002/749/455/GCF_002749455.1_ASM274945v1	GCF_002749455.1_ASM274945v1_genomic.fna	2392074	2418596	3	2392074	Excellent
Bacteria	Staphylococcus epidermidis	1282		1282	2.43784	GCA_002749515.1	-	ftp://ftp.ncbi.nlm.nih.gov/genomes/all/GCF/002/749/515/GCF_002749515.1_ASM274951v1	GCF_002749515.1_ASM274951v1_genomic.fna	2407125	2437836	5	2407125	Excellent
Bacteria	Staphylococcus epidermidis	1282		1282	2.42489	GCA_006337205.1	-	ftp://ftp.ncbi.nlm.nih.gov/genomes/all/GCF/006/337/205/GCF_006337205.1_ASM633720v1	GCF_006337205.1_ASM633720v1_genomic.fna	2424890	2424890	1	2424890	Excellent
Bacteria	Staphylococcus epidermidis	1282		1282	2.49105	GCA_006337225.1	-	ftp://ftp.ncbi.nlm.nih.gov/genomes/all/GCF/006/337/225/GCF_006337225.1_ASM633722v1	GCF_006337225.1_ASM633722v1_genomic.fna	2484772	2491048	3	2484772	Excellent
Bacteria	Staphylococcus epidermidis	1282		1282	2.32232	GCA_030931415.1	-	ftp://ftp.ncbi.nlm.nih.gov/genomes/all/GCF/030/931/415/GCF_030931415.1_ASM3093141v1	GCF_030931415.1_ASM3093141v1_genomic.fna	2322318	2322318	1	2322318	Excellent
Bacteria	Staphylococcus epidermidis	1282		1282	2.33987	GCA_000934225.1	-	ftp://ftp.ncbi.nlm.nih.gov/genomes/all/GCA/000/934/225/GCA_000934225.1_ASM93422v1	GCA_000934225.1_ASM93422v1_genomic.fna	2339868	2339868	1	2339868	Excellent
Bacteria	Staphylococcus epidermidis	1282		1282	2.49953	GCA_003119275.1	-	ftp://ftp.ncbi.nlm.nih.gov/genomes/all/GCF/003/119/275/GCF_003119275.1_ASM311927v1	GCF_003119275.1_ASM311927v1_genomic.fna	2499526	2499526	1	2499526	Excellent
Bacteria	Staphylococcus epidermidis	1282		1282	2.52171	GCA_006337185.1	-	ftp://ftp.ncbi.nlm.nih.gov/genomes/all/GCF/006/337/185/GCF_006337185.1_ASM633718v1	GCF_006337185.1_ASM633718v1_genomic.fna	2505678	2521715	3	2505678	Excellent
Bacteria	Staphylococcus epidermidis	1282		1282	2.64647	GCA_902509525.1	-	ftp://ftp.ncbi.nlm.nih.gov/genomes/all/GCA/902/509/525/GCA_902509525.1_Se_RP62a_UoM	GCA_902509525.1_Se_RP62a_UoM_genomic.fna	2619158	2646468	2	2619158	Excellent
Bacteria	Staphylococcus epidermidis	1282		1282	2.59865	GCA_902509515.1	-	ftp://ftp.ncbi.nlm.nih.gov/genomes/all/GCA/902/509/515/GCA_902509515.1_Se_BPH0723	GCA_902509515.1_Se_BPH0723_genomic.fna	2556537	2598654	3	2556537	Excellent
Bacteria	Staphylococcus epidermidis	1282		1282	2.581	GCA_902509505.1	-	ftp://ftp.ncbi.nlm.nih.gov/genomes/all/GCA/902/509/505/GCA_902509505.1_Se_BPH0736	GCA_902509505.1_Se_BPH0736_genomic.fna	2533804	2581001	3	2533804	Excellent
Bacteria	Staphylococcus epidermidis	1282		1282	2.56173	GCA_902509535.1	-	ftp://ftp.ncbi.nlm.nih.gov/genomes/all/GCA/902/509/535/GCA_902509535.1_Se_BPH0711	GCA_902509535.1_Se_BPH0711_genomic.fna	2529109	2561733	3	2529109	Excellent
Bacteria	Staphylococcus epidermidis	1282		1282	2.54104	GCA_902509495.1	-	ftp://ftp.ncbi.nlm.nih.gov/genomes/all/GCA/902/509/495/GCA_902509495.1_Se_BPH0704	GCA_902509495.1_Se_BPH0704_genomic.fna	2526011	2541041	2	2526011	Excellent
Bacteria	Staphylococcus epidermidis	1282		1282	2.54719	GCA_902509485.1	-	ftp://ftp.ncbi.nlm.nih.gov/genomes/all/GCA/902/509/485/GCA_902509485.1_Se_BPH0697	GCA_902509485.1_Se_BPH0697_genomic.fna	2480158	2547194	3	2480158	Excellent
Bacteria	Staphylococcus epidermidis	1282		1282	2.50699	GCA_021398365.1	-	ftp://ftp.ncbi.nlm.nih.gov/genomes/all/GCA/021/398/365/GCA_021398365.1_ASM2139836v1	GCA_021398365.1_ASM2139836v1_genomic.fna	2454327	2506991	4	2454327	Excellent
Bacteria	Staphylococcus epidermidis	1282		1282	2.30058	GCA_021496055.1	-	ftp://ftp.ncbi.nlm.nih.gov/genomes/all/GCA/021/496/055/GCA_021496055.1_ASM2149605v1	GCA_021496055.1_ASM2149605v1_genomic.fna	2227438	2300582	5	2227438	Excellent
Bacteria	Staphylococcus epidermidis	1282		1282	2.23221	GCA_016406225.1	-	ftp://ftp.ncbi.nlm.nih.gov/genomes/all/GCA/016/406/225/GCA_016406225.1_ASM1640622v1	GCA_016406225.1_ASM1640622v1_genomic.fna	2222669	2232213	3	2222669	Excellent
Bacteria	Staphylococcus epidermidis	1282		1282	2.16142	GCA_019915385.1	-	ftp://ftp.ncbi.nlm.nih.gov/genomes/all/GCA/019/915/385/GCA_019915385.1_ASM1991538v1	GCA_019915385.1_ASM1991538v1_genomic.fna	2099244	2161423	4	2099244	Excellent
Bacteria	Lactococcus lactis	1358		1360	2.63908	GCA_003176835.1	REPR	ftp://ftp.ncbi.nlm.nih.gov/genomes/all/GCF/003/176/835/GCF_003176835.1_ASM317683v1	GCF_003176835.1_ASM317683v1_genomic.fna	2579381	2639081	2	2579381	Excellent
Bacteria	Lactococcus lactis	1358		1360	2.73062	GCA_900088425.1	-	ftp://ftp.ncbi.nlm.nih.gov/genomes/all/GCA/900/088/425/GCA_900088425.1_A12	GCA_900088425.1_A12_genomic.fna	2603898	2730625	5	2603898	Excellent
Bacteria	Lactococcus lactis	1358		1360	2.70682	GCA_013395015.3	-	ftp://ftp.ncbi.nlm.nih.gov/genomes/all/GCA/013/395/015/GCA_013395015.3_ASM1339501v3	GCA_013395015.3_ASM1339501v3_genomic.fna	2573315	2706818	5	2573315	Excellent
Bacteria	Lactococcus lactis	1358		1360	2.78853	GCA_002078975.5	-	ftp://ftp.ncbi.nlm.nih.gov/genomes/all/GCF/002/078/975/GCF_002078975.4_ASM207897v5	GCF_002078975.4_ASM207897v5_genomic.fna	2571403	2788530	8	2571403	Good
Bacteria	Lactococcus lactis	1358		1360	2.8331	GCA_030437975.1	-	ftp://ftp.ncbi.nlm.nih.gov/genomes/all/GCF/030/437/975/GCF_030437975.1_ASM3043797v1	GCF_030437975.1_ASM3043797v1_genomic.fna	2555628	2833095	8	2555628	Good
Bacteria	Lactococcus lactis	1358		1360	2.70196	GCA_002078615.4	-	ftp://ftp.ncbi.nlm.nih.gov/genomes/all/GCF/002/078/615/GCF_002078615.4_ASM207861v4	GCF_002078615.4_ASM207861v4_genomic.fna	2530136	2701962	7	2530136	Good
Bacteria	Lactococcus lactis	1358		1360	2.57582	GCA_030489665.1	-	ftp://ftp.ncbi.nlm.nih.gov/genomes/all/GCF/030/489/665/GCF_030489665.1_ASM3048966v1	GCF_030489665.1_ASM3048966v1_genomic.fna	2517318	2575822	2	2517318	Excellent
Bacteria	Lactococcus lactis	1358		1360	2.68612	GCA_023611865.3	-	ftp://ftp.ncbi.nlm.nih.gov/genomes/all/GCA/023/611/865/GCA_023611865.3_ASM2361186v3	GCA_023611865.3_ASM2361186v3_genomic.fna	2514313	2686121	7	2514313	Good
Bacteria	Lactococcus lactis	1358		1360	2.75291	GCA_025562955.3	-	ftp://ftp.ncbi.nlm.nih.gov/genomes/all/GCF/025/562/955/GCF_025562955.2_ASM2556295v3	GCF_025562955.2_ASM2556295v3_genomic.fna	2496922	2752912	7	2496922	Good
Bacteria	Lactococcus lactis	1358		1360	2.75389	GCA_002078435.1	-	ftp://ftp.ncbi.nlm.nih.gov/genomes/all/GCF/002/078/435/GCF_002078435.1_ASM207843v1	GCF_002078435.1_ASM207843v1_genomic.fna	2495882	2753892	5	2495882	Excellent
Bacteria	Lactococcus lactis	1358		1360	2.4887	GCA_000807375.1	-	ftp://ftp.ncbi.nlm.nih.gov/genomes/all/GCA/000/807/375/GCA_000807375.1_ASM80737v1	GCA_000807375.1_ASM80737v1_genomic.fna	2488699	2488699	1	2488699	Excellent
Bacteria	Lactococcus lactis	1358		1360	2.48404	GCA_040516025.1	-	ftp://ftp.ncbi.nlm.nih.gov/genomes/all/GCF/040/516/025/GCF_040516025.1_ASM4051602v1	GCF_040516025.1_ASM4051602v1_genomic.fna	2484036	2484036	1	2484036	Excellent
Bacteria	Lactococcus lactis	1358		1360	2.59793	GCA_016921015.2	-	ftp://ftp.ncbi.nlm.nih.gov/genomes/all/GCA/016/921/015/GCA_016921015.2_ASM1692101v2	GCA_016921015.2_ASM1692101v2_genomic.fna	2474987	2597933	9	2474987	Good
Bacteria	Lactococcus lactis	1358		1360	2.63413	GCA_002078415.1	-	ftp://ftp.ncbi.nlm.nih.gov/genomes/all/GCF/002/078/415/GCF_002078415.1_ASM207841v1	GCF_002078415.1_ASM207841v1_genomic.fna	2468447	2634132	6	2468447	Good
Bacteria	Lactococcus lactis	1358		1360	2.67039	GCA_025562895.2	-	ftp://ftp.ncbi.nlm.nih.gov/genomes/all/GCF/025/562/895/GCF_025562895.2_ASM2556289v2	GCF_025562895.2_ASM2556289v2_genomic.fna	2459089	2670392	7	2459089	Good
Bacteria	Lactococcus lactis	1358		1360	2.61877	GCA_022494905.1	-	ftp://ftp.ncbi.nlm.nih.gov/genomes/all/GCA/022/494/905/GCA_022494905.1_ASM2249490v1	GCA_022494905.1_ASM2249490v1_genomic.fna	2458520	2618773	4	2458520	Excellent
Bacteria	Lactococcus lactis	1358		1360	2.63329	GCA_016952955.2	-	ftp://ftp.ncbi.nlm.nih.gov/genomes/all/GCA/016/952/955/GCA_016952955.2_ASM1695295v2	GCA_016952955.2_ASM1695295v2_genomic.fna	2447408	2633293	6	2447408	Good
Bacteria	Lactococcus lactis	1358		1360	2.63727	GCA_016920995.2	-	ftp://ftp.ncbi.nlm.nih.gov/genomes/all/GCA/016/920/995/GCA_016920995.2_ASM1692099v2	GCA_016920995.2_ASM1692099v2_genomic.fna	2446589	2637267	6	2446589	Good
Bacteria	Lactococcus lactis	1358		1360	2.43206	GCA_002804185.1	-	ftp://ftp.ncbi.nlm.nih.gov/genomes/all/GCF/002/804/185/GCF_002804185.1_ASM280418v1	GCF_002804185.1_ASM280418v1_genomic.fna	2432058	2432058	1	2432058	Excellent
Bacteria	Lactococcus lactis	1358		1360	2.45922	GCA_002078855.1	-	ftp://ftp.ncbi.nlm.nih.gov/genomes/all/GCF/002/078/855/GCF_002078855.1_ASM207885v1	GCF_002078855.1_ASM207885v1_genomic.fna	2422150	2459217	4	2422150	Excellent
Bacteria	Lactococcus lactis	1358		1360	2.41626	GCA_035985965.1	-	ftp://ftp.ncbi.nlm.nih.gov/genomes/all/GCF/035/985/965/GCF_035985965.1_ASM3598596v1	GCF_035985965.1_ASM3598596v1_genomic.fna	2416264	2416264	1	2416264	Excellent
Bacteria	Lactococcus lactis	1358		1360	2.41466	GCA_002804285.1	-	ftp://ftp.ncbi.nlm.nih.gov/genomes/all/GCF/002/804/285/GCF_002804285.1_ASM280428v1	GCF_002804285.1_ASM280428v1_genomic.fna	2414663	2414663	1	2414663	Excellent
Bacteria	Lactococcus lactis	1358		1360	2.64106	GCA_017821195.2	-	ftp://ftp.ncbi.nlm.nih.gov/genomes/all/GCA/017/821/195/GCA_017821195.2_ASM1782119v2	GCA_017821195.2_ASM1782119v2_genomic.fna	2406744	2641059	7	2406744	Good
Bacteria	Lactococcus lactis	1358		1360	2.53605	GCA_002078495.2	-	ftp://ftp.ncbi.nlm.nih.gov/genomes/all/GCF/002/078/495/GCF_002078495.2_ASM207849v2	GCF_002078495.2_ASM207849v2_genomic.fna	2392933	2536054	6	2392933	Good
Bacteria	Lactococcus lactis	1358		1360	2.53605	GCA_023611885.1	-	ftp://ftp.ncbi.nlm.nih.gov/genomes/all/GCA/023/611/885/GCA_023611885.1_ASM2361188v1	GCA_023611885.1_ASM2361188v1_genomic.fna	2392933	2536054	6	2392933	Good
Bacteria	Lactococcus lactis	1358		1360	2.53777	GCA_002078475.4	-	ftp://ftp.ncbi.nlm.nih.gov/genomes/all/GCF/002/078/475/GCF_002078475.4_ASM207847v4	GCF_002078475.4_ASM207847v4_genomic.fna	2381789	2537767	7	2381789	Good
Bacteria	Lactococcus lactis	1358		1360	2.54856	GCA_002078995.3	-	ftp://ftp.ncbi.nlm.nih.gov/genomes/all/GCF/002/078/995/GCF_002078995.3_ASM207899v3	GCF_002078995.3_ASM207899v3_genomic.fna	2381788	2548559	6	2381788	Good
Bacteria	Lactococcus lactis	1358		1360	2.50872	GCA_023822205.1	-	ftp://ftp.ncbi.nlm.nih.gov/genomes/all/GCA/023/822/205/GCA_023822205.1_ASM2382220v1	GCA_023822205.1_ASM2382220v1_genomic.fna	2380344	2508716	6	2380344	Good
Bacteria	Lactococcus lactis	1358		1360	2.34666	GCA_002895225.1	-	ftp://ftp.ncbi.nlm.nih.gov/genomes/all/GCF/002/895/225/GCF_002895225.1_ASM289522v1	GCF_002895225.1_ASM289522v1_genomic.fna	2346663	2346663	1	2346663	Excellent
Bacteria	Lactococcus lactis	1358		1360	2.63295	GCA_023822185.1	-	ftp://ftp.ncbi.nlm.nih.gov/genomes/all/GCA/023/822/185/GCA_023822185.1_ASM2382218v1	GCA_023822185.1_ASM2382218v1_genomic.fna	2344660	2632948	6	2344660	Good
Bacteria	Bacillus cereus	1396		1396	5.83697	GCA_002220285.1	REPR	ftp://ftp.ncbi.nlm.nih.gov/genomes/all/GCF/002/220/285/GCF_002220285.1_ASM222028v1	GCF_002220285.1_ASM222028v1_genomic.fna	5365433	5836971	3	5365433	Excellent
Bacteria	Bacillus cereus	1396		1396	5.87475	GCA_021655335.1	-	ftp://ftp.ncbi.nlm.nih.gov/genomes/all/GCA/021/655/335/GCA_021655335.1_ASM2165533v1	GCA_021655335.1_ASM2165533v1_genomic.fna	5759674	5874749	6	5759674	Good
Bacteria	Bacillus cereus	1396		1396	5.74561	GCA_029201265.1	-	ftp://ftp.ncbi.nlm.nih.gov/genomes/all/GCF/029/201/265/GCF_029201265.1_ASM2920126v1	GCF_029201265.1_ASM2920126v1_genomic.fna	5745611	5745611	1	5745611	Excellent
Bacteria	Bacillus cereus	1396		1396	5.70244	GCA_030064245.1	-	ftp://ftp.ncbi.nlm.nih.gov/genomes/all/GCF/030/064/245/GCF_030064245.1_ASM3006424v1	GCF_030064245.1_ASM3006424v1_genomic.fna	5702443	5702443	1	5702443	Excellent
Bacteria	Bacillus cereus	1396		1396	6.54834	GCA_021391515.1	-	ftp://ftp.ncbi.nlm.nih.gov/genomes/all/GCA/021/391/515/GCA_021391515.1_ASM2139151v1	GCA_021391515.1_ASM2139151v1_genomic.fna	5668734	6548342	9	5668734	Good
Bacteria	Bacillus cereus	1396		1396	5.64878	GCA_023094015.1	-	ftp://ftp.ncbi.nlm.nih.gov/genomes/all/GCA/023/094/015/GCA_023094015.1_ASM2309401v1	GCA_023094015.1_ASM2309401v1_genomic.fna	5592411	5648783	3	5592411	Excellent
Bacteria	Bacillus cereus	1396		1396	5.94701	GCA_002813875.1	-	ftp://ftp.ncbi.nlm.nih.gov/genomes/all/GCF/002/813/875/GCF_002813875.1_ASM281387v1	GCF_002813875.1_ASM281387v1_genomic.fna	5561815	5947010	4	5561815	Excellent
Bacteria	Bacillus cereus	1396		1396	6.25802	GCA_016774555.1	-	ftp://ftp.ncbi.nlm.nih.gov/genomes/all/GCA/016/774/555/GCA_016774555.1_ASM1677455v1	GCA_016774555.1_ASM1677455v1_genomic.fna	5549424	6258015	5	5549424	Good
Bacteria	Bacillus cereus	1396		1396	5.98398	GCA_030518615.1	-	ftp://ftp.ncbi.nlm.nih.gov/genomes/all/GCF/030/518/615/GCF_030518615.1_ASM3051861v1	GCF_030518615.1_ASM3051861v1_genomic.fna	5548786	5983975	4	5548786	Excellent
Bacteria	Bacillus cereus	1396		1396	5.86454	GCA_008041975.1	-	ftp://ftp.ncbi.nlm.nih.gov/genomes/all/GCF/008/041/975/GCF_008041975.1_ASM804197v1	GCF_008041975.1_ASM804197v1_genomic.fna	5544716	5864545	2	5544716	Excellent
Bacteria	Bacillus cereus	1396		1396	5.85658	GCA_009739965.1	-	ftp://ftp.ncbi.nlm.nih.gov/genomes/all/GCF/009/739/965/GCF_009739965.1_ASM973996v1	GCF_009739965.1_ASM973996v1_genomic.fna	5542157	5856577	2	5542157	Excellent
Bacteria	Bacillus cereus	1396		1396	6.11289	GCA_001635915.1	-	ftp://ftp.ncbi.nlm.nih.gov/genomes/all/GCF/001/635/915/GCF_001635915.1_ASM163591v1	GCF_001635915.1_ASM163591v1_genomic.fna	5521782	6112892	2	5521782	Excellent
Bacteria	Bacillus cereus	1396		1396	6.09858	GCA_016774535.1	-	ftp://ftp.ncbi.nlm.nih.gov/genomes/all/GCA/016/774/535/GCA_016774535.1_ASM1677453v1	GCA_016774535.1_ASM1677453v1_genomic.fna	5507441	6098577	2	5507441	Excellent
Bacteria	Bacillus cereus	1396		1396	6.09781	GCA_034078685.1	-	ftp://ftp.ncbi.nlm.nih.gov/genomes/all/GCF/034/078/685/GCF_034078685.1_ASM3407868v1	GCF_034078685.1_ASM3407868v1_genomic.fna	5507140	6097808	2	5507140	Excellent
Bacteria	Bacillus cereus	1396		1396	6.09799	GCA_001635955.1	-	ftp://ftp.ncbi.nlm.nih.gov/genomes/all/GCF/001/635/955/GCF_001635955.1_ASM163595v1	GCF_001635955.1_ASM163595v1_genomic.fna	5506876	6097988	2	5506876	Excellent
Bacteria	Bacillus cereus	1396		1396	5.60074	GCA_002216125.1	-	ftp://ftp.ncbi.nlm.nih.gov/genomes/all/GCF/002/216/125/GCF_002216125.1_ASM221612v1	GCF_002216125.1_ASM221612v1_genomic.fna	5498820	5600741	4	5498820	Excellent
Bacteria	Bacillus cereus	1396		1396	5.6516	GCA_013394245.1	-	ftp://ftp.ncbi.nlm.nih.gov/genomes/all/GCA/013/394/245/GCA_013394245.1_ASM1339424v1	GCA_013394245.1_ASM1339424v1_genomic.fna	5494368	5651595	3	5494368	Excellent
Bacteria	Bacillus cereus	1396		1396	6.09385	GCA_030406205.1	-	ftp://ftp.ncbi.nlm.nih.gov/genomes/all/GCF/030/406/205/GCF_030406205.1_ASM3040620v1	GCF_030406205.1_ASM3040620v1_genomic.fna	5484345	6093846	2	5484345	Good
Bacteria	Bacillus cereus	1396		1396	6.02908	GCA_003568565.1	-	ftp://ftp.ncbi.nlm.nih.gov/genomes/all/GCF/003/568/565/GCF_003568565.1_ASM356856v1	GCF_003568565.1_ASM356856v1_genomic.fna	5482892	6029077	2	5482892	Excellent
Bacteria	Bacillus cereus	1396		1396	5.46665	GCA_004006495.1	-	ftp://ftp.ncbi.nlm.nih.gov/genomes/all/GCF/004/006/495/GCF_004006495.1_ASM400649v1	GCF_004006495.1_ASM400649v1_genomic.fna	5466652	5466652	1	5466652	Excellent
Bacteria	Bacillus cereus	1396		1396	6.34738	GCA_009497015.2	-	ftp://ftp.ncbi.nlm.nih.gov/genomes/all/GCF/009/497/015/GCF_009497015.2_ASM949701v2	GCF_009497015.2_ASM949701v2_genomic.fna	5461537	6347382	5	5461537	Good
Bacteria	Bacillus cereus	1396		1396	5.80863	GCA_021655215.1	-	ftp://ftp.ncbi.nlm.nih.gov/genomes/all/GCA/021/655/215/GCA_021655215.1_ASM2165521v1	GCA_021655215.1_ASM2165521v1_genomic.fna	5459613	5808629	6	5459613	Good
Bacteria	Bacillus cereus	1396		1396	5.43012	GCA_001721145.1	-	ftp://ftp.ncbi.nlm.nih.gov/genomes/all/GCF/001/721/145/GCF_001721145.1_ASM172114v1	GCF_001721145.1_ASM172114v1_genomic.fna	5430118	5430118	1	5430118	Excellent
Bacteria	Bacillus cereus	1396		1396	6.22322	GCA_022700995.1	-	ftp://ftp.ncbi.nlm.nih.gov/genomes/all/GCA/022/700/995/GCA_022700995.1_ASM2270099v1	GCA_022700995.1_ASM2270099v1_genomic.fna	5424667	6223221	4	5424667	Good
Bacteria	Bacillus cereus	1396		1396	5.67866	GCA_001518875.1	-	ftp://ftp.ncbi.nlm.nih.gov/genomes/all/GCF/001/518/875/GCF_001518875.1_ASM151887v1	GCF_001518875.1_ASM151887v1_genomic.fna	5418913	5678662	2	5418913	Excellent
Bacteria	Bacillus cereus	1396		1396	5.43189	GCA_003013315.1	-	ftp://ftp.ncbi.nlm.nih.gov/genomes/all/GCF/003/013/315/GCF_003013315.1_ASM301331v1	GCF_003013315.1_ASM301331v1_genomic.fna	5417196	5431893	2	5417196	Excellent
Bacteria	Bacillus cereus	1396		1396	5.62445	GCA_013267775.1	-	ftp://ftp.ncbi.nlm.nih.gov/genomes/all/GCA/013/267/775/GCA_013267775.1_ASM1326777v1	GCA_013267775.1_ASM1326777v1_genomic.fna	5413450	5624453	2	5413450	Excellent
Bacteria	Bacillus cereus	1396		1396	5.98083	GCA_001635995.1	-	ftp://ftp.ncbi.nlm.nih.gov/genomes/all/GCF/001/635/995/GCF_001635995.1_ASM163599v1	GCF_001635995.1_ASM163599v1_genomic.fna	5404176	5980834	3	5404176	Excellent
Bacteria	Bacillus cereus	1396		1396	5.46992	GCA_024498915.1	-	ftp://ftp.ncbi.nlm.nih.gov/genomes/all/GCF/024/498/915/GCF_024498915.1_ASM2449891v1	GCF_024498915.1_ASM2449891v1_genomic.fna	5390964	5469923	4	5390964	Excellent
Bacteria	Bacillus cereus	1396		1396	5.42917	GCA_009739925.1	-	ftp://ftp.ncbi.nlm.nih.gov/genomes/all/GCF/009/739/925/GCF_009739925.1_ASM973992v1	GCF_009739925.1_ASM973992v1_genomic.fna	5389366	5429165	2	5389366	Excellent
Bacteria	Bacillus cereus	1396		1396	5.82189	GCA_016917795.1	-	ftp://ftp.ncbi.nlm.nih.gov/genomes/all/GCA/016/917/795/GCA_016917795.1_ASM1691779v1	GCA_016917795.1_ASM1691779v1_genomic.fna	5387595	5821889	4	5387595	Excellent
Bacteria	Bacillus cereus	1396		1396	6.18977	GCA_013267255.1	-	ftp://ftp.ncbi.nlm.nih.gov/genomes/all/GCA/013/267/255/GCA_013267255.1_ASM1326725v1	GCA_013267255.1_ASM1326725v1_genomic.fna	5381556	6189771	3	5381556	Good
Bacteria	Bacillus cereus	1396		1396	6.18963	GCA_013267275.1	-	ftp://ftp.ncbi.nlm.nih.gov/genomes/all/GCA/013/267/275/GCA_013267275.1_ASM1326727v1	GCA_013267275.1_ASM1326727v1_genomic.fna	5381410	6189625	3	5381410	Good
Bacteria	Bacillus cereus	1396		1396	5.77207	GCA_040210495.1	-	ftp://ftp.ncbi.nlm.nih.gov/genomes/all/GCF/040/210/495/GCF_040210495.1_ASM4021049v1	GCF_040210495.1_ASM4021049v1_genomic.fna	5380803	5772068	5	5380803	Excellent
Bacteria	Bacillus cereus	1396		1396	5.70037	GCA_021655015.1	-	ftp://ftp.ncbi.nlm.nih.gov/genomes/all/GCA/021/655/015/GCA_021655015.1_ASM2165501v1	GCA_021655015.1_ASM2165501v1_genomic.fna	5375661	5700373	6	5375661	Good
Bacteria	Bacillus cereus	1396		1396	5.6848	GCA_021654895.1	-	ftp://ftp.ncbi.nlm.nih.gov/genomes/all/GCA/021/654/895/GCA_021654895.1_ASM2165489v1	GCA_021654895.1_ASM2165489v1_genomic.fna	5374664	5684796	3	5374664	Excellent
Bacteria	Bacillus cereus	1396		1396	5.66991	GCA_021654875.1	-	ftp://ftp.ncbi.nlm.nih.gov/genomes/all/GCA/021/654/875/GCA_021654875.1_ASM2165487v1	GCA_021654875.1_ASM2165487v1_genomic.fna	5373323	5669915	2	5373323	Excellent
Bacteria	Bacillus cereus	1396		1396	5.39851	GCA_001277915.1	-	ftp://ftp.ncbi.nlm.nih.gov/genomes/all/GCF/001/277/915/GCF_001277915.1_ASM127791v1	GCF_001277915.1_ASM127791v1_genomic.fna	5370032	5398511	4	5370032	Excellent
Bacteria	Bacillus cereus	1396		1396	5.3691	GCA_002214705.1	-	ftp://ftp.ncbi.nlm.nih.gov/genomes/all/GCF/002/214/705/GCF_002214705.1_ASM221470v1	GCF_002214705.1_ASM221470v1_genomic.fna	5369104	5369104	1	5369104	Excellent
Bacteria	Bacillus cereus	1396		1396	5.6898	GCA_021654975.1	-	ftp://ftp.ncbi.nlm.nih.gov/genomes/all/GCA/021/654/975/GCA_021654975.1_ASM2165497v1	GCA_021654975.1_ASM2165497v1_genomic.fna	5367909	5689801	4	5367909	Excellent
Bacteria	Bacillus cereus	1396		1396	5.84378	GCA_016774575.1	-	ftp://ftp.ncbi.nlm.nih.gov/genomes/all/GCA/016/774/575/GCA_016774575.1_ASM1677457v1	GCA_016774575.1_ASM1677457v1_genomic.fna	5367656	5843781	5	5367656	Excellent
Bacteria	Bacillus cereus	1396		1396	5.36118	GCA_003020845.1	-	ftp://ftp.ncbi.nlm.nih.gov/genomes/all/GCF/003/020/845/GCF_003020845.1_ASM302084v1	GCF_003020845.1_ASM302084v1_genomic.fna	5361178	5361178	1	5361178	Excellent
Bacteria	Bacillus cereus	1396		1396	5.67434	GCA_021655355.1	-	ftp://ftp.ncbi.nlm.nih.gov/genomes/all/GCA/021/655/355/GCA_021655355.1_ASM2165535v1	GCA_021655355.1_ASM2165535v1_genomic.fna	5358892	5674343	5	5358892	Excellent
Bacteria	Bacillus cereus	1396		1396	5.3586	GCA_002214765.1	-	ftp://ftp.ncbi.nlm.nih.gov/genomes/all/GCF/002/214/765/GCF_002214765.1_ASM221476v1	GCF_002214765.1_ASM221476v1_genomic.fna	5358595	5358595	1	5358595	Excellent
Bacteria	Bacillus cereus	1396		1396	5.37381	GCA_021655255.1	-	ftp://ftp.ncbi.nlm.nih.gov/genomes/all/GCA/021/655/255/GCA_021655255.1_ASM2165525v1	GCA_021655255.1_ASM2165525v1_genomic.fna	5357266	5373813	3	5357266	Excellent
Bacteria	Bacillus cereus	1396		1396	5.37325	GCA_021655275.1	-	ftp://ftp.ncbi.nlm.nih.gov/genomes/all/GCA/021/655/275/GCA_021655275.1_ASM2165527v1	GCA_021655275.1_ASM2165527v1_genomic.fna	5356715	5373252	3	5356715	Excellent
Bacteria	Bacillus cereus	1396		1396	5.88673	GCA_021655135.1	-	ftp://ftp.ncbi.nlm.nih.gov/genomes/all/GCA/021/655/135/GCA_021655135.1_ASM2165513v1	GCA_021655135.1_ASM2165513v1_genomic.fna	5355432	5886728	12	5355432	Moderate
Bacteria	Bacillus cereus	1396		1396	5.36459	GCA_030067875.1	-	ftp://ftp.ncbi.nlm.nih.gov/genomes/all/GCF/030/067/875/GCF_030067875.1_ASM3006787v1	GCF_030067875.1_ASM3006787v1_genomic.fna	5352352	5364591	2	5352352	Excellent
Bacteria	Bacillus cereus	1396		1396	5.73461	GCA_000635895.2	-	ftp://ftp.ncbi.nlm.nih.gov/genomes/all/GCA/000/635/895/GCA_000635895.2_ASM63589v2	GCA_000635895.2_ASM63589v2_genomic.fna	5352307	5734615	4	5352307	Excellent
Bacteria	Bacillus cereus	1396		1396	5.78819	GCA_021655195.1	-	ftp://ftp.ncbi.nlm.nih.gov/genomes/all/GCA/021/655/195/GCA_021655195.1_ASM2165519v1	GCA_021655195.1_ASM2165519v1_genomic.fna	5350395	5788193	8	5350395	Good
Bacteria	Bacillus cereus	1396		1396	5.34962	GCA_000978375.1	-	ftp://ftp.ncbi.nlm.nih.gov/genomes/all/GCA/000/978/375/GCA_000978375.1_ASM97837v1	GCA_000978375.1_ASM97837v1_genomic.fna	5349617	5349617	1	5349617	Excellent
Bacteria	Bacillus cereus	1396		1396	5.78631	GCA_021655295.1	-	ftp://ftp.ncbi.nlm.nih.gov/genomes/all/GCA/021/655/295/GCA_021655295.1_ASM2165529v1	GCA_021655295.1_ASM2165529v1_genomic.fna	5349609	5786313	5	5349609	Excellent
Bacteria	Bacillus cereus	1396		1396	5.73649	GCA_021655035.1	-	ftp://ftp.ncbi.nlm.nih.gov/genomes/all/GCA/021/655/035/GCA_021655035.1_ASM2165503v1	GCA_021655035.1_ASM2165503v1_genomic.fna	5348515	5736485	6	5348515	Good
Bacteria	Bacillus cereus	1396		1396	5.42066	GCA_021442085.1	-	ftp://ftp.ncbi.nlm.nih.gov/genomes/all/GCA/021/442/085/GCA_021442085.1_ASM2144208v1	GCA_021442085.1_ASM2144208v1_genomic.fna	5347477	5420664	2	5347477	Excellent
Bacteria	Bacillus cereus	1396		1396	5.99392	GCA_018884185.1	-	ftp://ftp.ncbi.nlm.nih.gov/genomes/all/GCA/018/884/185/GCA_018884185.1_ASM1888418v1	GCA_018884185.1_ASM1888418v1_genomic.fna	5346135	5993925	4	5346135	Good
Bacteria	Bacillus cereus	1396		1396	5.68218	GCA_021655175.1	-	ftp://ftp.ncbi.nlm.nih.gov/genomes/all/GCA/021/655/175/GCA_021655175.1_ASM2165517v1	GCA_021655175.1_ASM2165517v1_genomic.fna	5344852	5682185	4	5344852	Excellent
Bacteria	Bacillus cereus	1396		1396	6.06856	GCA_013267235.1	-	ftp://ftp.ncbi.nlm.nih.gov/genomes/all/GCA/013/267/235/GCA_013267235.1_ASM1326723v1	GCA_013267235.1_ASM1326723v1_genomic.fna	5342923	6068562	8	5342923	Good
Bacteria	Bacillus cereus	1396		1396	5.71347	GCA_021655155.1	-	ftp://ftp.ncbi.nlm.nih.gov/genomes/all/GCA/021/655/155/GCA_021655155.1_ASM2165515v1	GCA_021655155.1_ASM2165515v1_genomic.fna	5342104	5713467	6	5342104	Good
Bacteria	Bacillus cereus	1396		1396	5.3405	GCA_005707595.1	-	ftp://ftp.ncbi.nlm.nih.gov/genomes/all/GCF/005/707/595/GCF_005707595.1_ASM570759v1	GCF_005707595.1_ASM570759v1_genomic.fna	5340498	5340498	1	5340498	Excellent
Bacteria	Bacillus cereus	1396		1396	5.72064	GCA_019704155.2	-	ftp://ftp.ncbi.nlm.nih.gov/genomes/all/GCA/019/704/155/GCA_019704155.2_ASM1970415v2	GCA_019704155.2_ASM1970415v2_genomic.fna	5333415	5720643	6	5333415	Good
Bacteria	Bacillus cereus	1396		1396	5.37329	GCA_002000005.1	-	ftp://ftp.ncbi.nlm.nih.gov/genomes/all/GCF/002/000/005/GCF_002000005.1_ASM200000v1	GCF_002000005.1_ASM200000v1_genomic.fna	5331694	5373294	2	5331694	Excellent
Bacteria	Bacillus cereus	1396		1396	5.80667	GCA_040937925.1	-	ftp://ftp.ncbi.nlm.nih.gov/genomes/all/GCF/040/937/925/GCF_040937925.1_ASM4093792v1	GCF_040937925.1_ASM4093792v1_genomic.fna	5331157	5806667	4	5331157	Excellent
Bacteria	Bacillus cereus	1396		1396	5.33021	GCA_004771155.1	-	ftp://ftp.ncbi.nlm.nih.gov/genomes/all/GCF/004/771/155/GCF_004771155.1_ASM477115v1	GCF_004771155.1_ASM477115v1_genomic.fna	5330209	5330209	1	5330209	Excellent
Bacteria	Bacillus cereus	1396		1396	5.67572	GCA_021655235.1	-	ftp://ftp.ncbi.nlm.nih.gov/genomes/all/GCA/021/655/235/GCA_021655235.1_ASM2165523v1	GCA_021655235.1_ASM2165523v1_genomic.fna	5329774	5675722	5	5329774	Excellent
Bacteria	Bacillus cereus	1396		1396	5.72111	GCA_002215175.1	-	ftp://ftp.ncbi.nlm.nih.gov/genomes/all/GCF/002/215/175/GCF_002215175.1_ASM221517v1	GCF_002215175.1_ASM221517v1_genomic.fna	5329684	5721108	3	5329684	Excellent
Bacteria	Bacillus cereus	1396		1396	5.78974	GCA_022699365.1	-	ftp://ftp.ncbi.nlm.nih.gov/genomes/all/GCA/022/699/365/GCA_022699365.1_ASM2269936v1	GCA_022699365.1_ASM2269936v1_genomic.fna	5328700	5789735	2	5328700	Excellent
Bacteria	Bacillus cereus	1396		1396	5.75033	GCA_013112375.1	-	ftp://ftp.ncbi.nlm.nih.gov/genomes/all/GCA/013/112/375/GCA_013112375.1_ASM1311237v1	GCA_013112375.1_ASM1311237v1_genomic.fna	5328644	5750332	2	5328644	Excellent
Bacteria	Bacillus cereus	1396		1396	5.77796	GCA_024299105.1	-	ftp://ftp.ncbi.nlm.nih.gov/genomes/all/GCF/024/299/105/GCF_024299105.1_ASM2429910v1	GCF_024299105.1_ASM2429910v1_genomic.fna	5327038	5777956	3	5327038	Excellent
Bacteria	Bacillus cereus	1396		1396	5.33829	GCA_025035865.1	-	ftp://ftp.ncbi.nlm.nih.gov/genomes/all/GCF/025/035/865/GCF_025035865.1_ASM2503586v1	GCF_025035865.1_ASM2503586v1_genomic.fna	5326039	5338291	2	5326039	Excellent
Bacteria	Bacillus cereus	1396		1396	5.45736	GCA_018309165.1	-	ftp://ftp.ncbi.nlm.nih.gov/genomes/all/GCA/018/309/165/GCA_018309165.1_ASM1830916v1	GCA_018309165.1_ASM1830916v1_genomic.fna	5325341	5457358	4	5325341	Excellent
Bacteria	Bacillus cereus	1396		1396	5.3238	GCA_016727405.1	-	ftp://ftp.ncbi.nlm.nih.gov/genomes/all/GCA/016/727/405/GCA_016727405.1_ASM1672740v1	GCA_016727405.1_ASM1672740v1_genomic.fna	5323797	5323797	1	5323797	Excellent
Bacteria	Bacillus cereus	1396		1396	6.09338	GCA_025502485.1	-	ftp://ftp.ncbi.nlm.nih.gov/genomes/all/GCF/025/502/485/GCF_025502485.1_ASM2550248v1	GCF_025502485.1_ASM2550248v1_genomic.fna	5323109	6093380	3	5323109	Good
Bacteria	Bacillus cereus	1396		1396	5.7439	GCA_023516415.1	-	ftp://ftp.ncbi.nlm.nih.gov/genomes/all/GCA/023/516/415/GCA_023516415.1_ASM2351641v1	GCA_023516415.1_ASM2351641v1_genomic.fna	5322598	5743905	3	5322598	Excellent
Bacteria	Bacillus cereus	1396		1396	6.22076	GCA_027625975.1	-	ftp://ftp.ncbi.nlm.nih.gov/genomes/all/GCF/027/625/975/GCF_027625975.1_ASM2762597v1	GCF_027625975.1_ASM2762597v1_genomic.fna	5317157	6220761	3	5317157	Good
Bacteria	Bacillus cereus	1396		1396	5.88531	GCA_006349715.2	-	ftp://ftp.ncbi.nlm.nih.gov/genomes/all/GCF/006/349/715/GCF_006349715.2_ASM634971v2	GCF_006349715.2_ASM634971v2_genomic.fna	5310791	5885310	3	5310791	Excellent
Bacteria	Bacillus cereus	1396		1396	5.30814	GCA_032595315.1	-	ftp://ftp.ncbi.nlm.nih.gov/genomes/all/GCA/032/595/315/GCA_032595315.1_ASM3259531v1	GCA_032595315.1_ASM3259531v1_genomic.fna	5308142	5308142	1	5308142	Excellent
Bacteria	Bacillus cereus	1396		1396	5.75443	GCA_029590375.1	-	ftp://ftp.ncbi.nlm.nih.gov/genomes/all/GCF/029/590/375/GCF_029590375.1_ASM2959037v1	GCF_029590375.1_ASM2959037v1_genomic.fna	5292570	5754429	7	5292570	Good
Bacteria	Bacillus cereus	1396		1396	5.64194	GCA_009739985.1	-	ftp://ftp.ncbi.nlm.nih.gov/genomes/all/GCF/009/739/985/GCF_009739985.1_ASM973998v1	GCF_009739985.1_ASM973998v1_genomic.fna	5291741	5641940	2	5291741	Excellent
Bacteria	Bacillus cereus	1396		1396	5.28271	GCA_027920485.1	-	ftp://ftp.ncbi.nlm.nih.gov/genomes/all/GCF/027/920/485/GCF_027920485.1_ASM2792048v1	GCF_027920485.1_ASM2792048v1_genomic.fna	5282712	5282712	1	5282712	Excellent
Bacteria	Bacillus cereus	1396		1396	5.93305	GCA_006384875.1	-	ftp://ftp.ncbi.nlm.nih.gov/genomes/all/GCF/006/384/875/GCF_006384875.1_ASM638487v1	GCF_006384875.1_ASM638487v1_genomic.fna	5271204	5933053	4	5271204	Good
Bacteria	Bacillus cereus	1396		1396	5.64247	GCA_000835185.1	-	ftp://ftp.ncbi.nlm.nih.gov/genomes/all/GCA/000/835/185/GCA_000835185.1_ASM83518v1	GCA_000835185.1_ASM83518v1_genomic.fna	5271178	5642468	4	5271178	Excellent
Bacteria	Bacillus cereus	1396		1396	5.64235	GCA_013267475.1	-	ftp://ftp.ncbi.nlm.nih.gov/genomes/all/GCA/013/267/475/GCA_013267475.1_ASM1326747v1	GCA_013267475.1_ASM1326747v1_genomic.fna	5271040	5642349	4	5271040	Excellent
Bacteria	Bacillus cereus	1396		1396	5.64234	GCA_013267455.1	-	ftp://ftp.ncbi.nlm.nih.gov/genomes/all/GCA/013/267/455/GCA_013267455.1_ASM1326745v1	GCA_013267455.1_ASM1326745v1_genomic.fna	5271029	5642335	4	5271029	Excellent
Bacteria	Bacillus cereus	1396		1396	5.6423	GCA_000832765.1	-	ftp://ftp.ncbi.nlm.nih.gov/genomes/all/GCA/000/832/765/GCA_000832765.1_ASM83276v1	GCA_000832765.1_ASM83276v1_genomic.fna	5270991	5642300	4	5270991	Excellent
Bacteria	Bacillus cereus	1396		1396	5.44971	GCA_016027015.1	-	ftp://ftp.ncbi.nlm.nih.gov/genomes/all/GCA/016/027/015/GCA_016027015.1_ASM1602701v1	GCA_016027015.1_ASM1602701v1_genomic.fna	5270035	5449713	2	5270035	Excellent
Bacteria	Bacillus cereus	1396		1396	5.96178	GCA_021655315.1	-	ftp://ftp.ncbi.nlm.nih.gov/genomes/all/GCA/021/655/315/GCA_021655315.1_ASM2165531v1	GCA_021655315.1_ASM2165531v1_genomic.fna	5269264	5961776	8	5269264	Good
Bacteria	Bacillus cereus	1396		1396	5.33	GCA_024584625.1	-	ftp://ftp.ncbi.nlm.nih.gov/genomes/all/GCF/024/584/625/GCF_024584625.1_ASM2458462v1	GCF_024584625.1_ASM2458462v1_genomic.fna	5268934	5329997	2	5268934	Excellent
Bacteria	Bacillus cereus	1396		1396	5.75193	GCA_006349735.2	-	ftp://ftp.ncbi.nlm.nih.gov/genomes/all/GCF/006/349/735/GCF_006349735.2_ASM634973v2	GCF_006349735.2_ASM634973v2_genomic.fna	5268018	5751928	3	5268018	Excellent
Bacteria	Bacillus cereus	1396		1396	5.63844	GCA_032145515.1	-	ftp://ftp.ncbi.nlm.nih.gov/genomes/all/GCA/032/145/515/GCA_032145515.1_ASM3214551v1	GCA_032145515.1_ASM3214551v1_genomic.fna	5261503	5638441	3	5261503	Excellent
Bacteria	Bacillus cereus	1396		1396	6.17515	GCA_040959295.1	-	ftp://ftp.ncbi.nlm.nih.gov/genomes/all/GCF/040/959/295/GCF_040959295.1_ASM4095929v1	GCF_040959295.1_ASM4095929v1_genomic.fna	5260244	6175153	5	5260244	Good
Bacteria	Bacillus cereus	1396		1396	6.13147	GCA_023008425.1	-	ftp://ftp.ncbi.nlm.nih.gov/genomes/all/GCA/023/008/425/GCA_023008425.1_ASM2300842v1	GCA_023008425.1_ASM2300842v1_genomic.fna	5259723	6131470	5	5259723	Good
Bacteria	Bacillus cereus	1396		1396	5.76566	GCA_031216075.1	-	ftp://ftp.ncbi.nlm.nih.gov/genomes/all/GCA/031/216/075/GCA_031216075.1_ASM3121607v1	GCA_031216075.1_ASM3121607v1_genomic.fna	5250910	5765658	6	5250910	Good
Bacteria	Bacillus cereus	1396		1396	5.47358	GCA_021654935.1	-	ftp://ftp.ncbi.nlm.nih.gov/genomes/all/GCA/021/654/935/GCA_021654935.1_ASM2165493v1	GCA_021654935.1_ASM2165493v1_genomic.fna	5250560	5473578	8	5250560	Good
Bacteria	Bacillus cereus	1396		1396	5.24758	GCA_004801195.1	-	ftp://ftp.ncbi.nlm.nih.gov/genomes/all/GCF/004/801/195/GCF_004801195.1_ASM480119v1	GCF_004801195.1_ASM480119v1_genomic.fna	5247580	5247580	1	5247580	Excellent
Bacteria	Bacillus cereus	1396		1396	5.34101	GCA_001941885.1	-	ftp://ftp.ncbi.nlm.nih.gov/genomes/all/GCF/001/941/885/GCF_001941885.1_ASM194188v1	GCF_001941885.1_ASM194188v1_genomic.fna	5243376	5341010	2	5243376	Excellent
Bacteria	Bacillus cereus	1396		1396	5.3404	GCA_001941905.1	-	ftp://ftp.ncbi.nlm.nih.gov/genomes/all/GCF/001/941/905/GCF_001941905.1_ASM194190v1	GCF_001941905.1_ASM194190v1_genomic.fna	5242668	5340399	2	5242668	Excellent
Bacteria	Bacillus cereus	1396		1396	5.88717	GCA_021655055.1	-	ftp://ftp.ncbi.nlm.nih.gov/genomes/all/GCA/021/655/055/GCA_021655055.1_ASM2165505v1	GCA_021655055.1_ASM2165505v1_genomic.fna	5241522	5887165	7	5241522	Good
Bacteria	Bacillus cereus	1396		1396	5.71361	GCA_031325985.1	-	ftp://ftp.ncbi.nlm.nih.gov/genomes/all/GCA/031/325/985/GCA_031325985.1_ASM3132598v1	GCA_031325985.1_ASM3132598v1_genomic.fna	5229958	5713608	4	5229958	Excellent
Bacteria	Bacillus cereus	1396		1396	5.32417	GCA_001941925.1	-	ftp://ftp.ncbi.nlm.nih.gov/genomes/all/GCF/001/941/925/GCF_001941925.1_ASM194192v1	GCF_001941925.1_ASM194192v1_genomic.fna	5229506	5324171	2	5229506	Excellent
Bacteria	Bacillus cereus	1396		1396	5.22689	GCA_025917685.1	-	ftp://ftp.ncbi.nlm.nih.gov/genomes/all/GCF/025/917/685/GCF_025917685.1_ASM2591768v1	GCF_025917685.1_ASM2591768v1_genomic.fna	5226893	5226893	1	5226893	Excellent
Bacteria	Bacillus cereus	1396		1396	5.23166	GCA_018309125.1	-	ftp://ftp.ncbi.nlm.nih.gov/genomes/all/GCA/018/309/125/GCA_018309125.1_ASM1830912v1	GCA_018309125.1_ASM1830912v1_genomic.fna	5211756	5231664	3	5211756	Excellent
Bacteria	Bacillus cereus	1396		1396	5.7789	GCA_021654915.1	-	ftp://ftp.ncbi.nlm.nih.gov/genomes/all/GCA/021/654/915/GCA_021654915.1_ASM2165491v1	GCA_021654915.1_ASM2165491v1_genomic.fna	5210826	5778898	9	5210826	Good
Bacteria	Bacillus cereus	1396		1396	5.79733	GCA_030067855.1	-	ftp://ftp.ncbi.nlm.nih.gov/genomes/all/GCF/030/067/855/GCF_030067855.1_ASM3006785v1	GCF_030067855.1_ASM3006785v1_genomic.fna	5206453	5797334	3	5206453	Good
Bacteria	Bacillus cereus	1396		1396	5.40913	GCA_018309145.1	-	ftp://ftp.ncbi.nlm.nih.gov/genomes/all/GCA/018/309/145/GCA_018309145.1_ASM1830914v1	GCA_018309145.1_ASM1830914v1_genomic.fna	5206228	5409128	5	5206228	Excellent
Bacteria	Bacillus cereus	1396		1396	5.65179	GCA_021654995.1	-	ftp://ftp.ncbi.nlm.nih.gov/genomes/all/GCA/021/654/995/GCA_021654995.1_ASM2165499v1	GCA_021654995.1_ASM2165499v1_genomic.fna	5203820	5651786	8	5203820	Good
Bacteria	Bacillus cereus	1396		1396	5.52524	GCA_026684175.1	-	ftp://ftp.ncbi.nlm.nih.gov/genomes/all/GCF/026/684/175/GCF_026684175.1_ASM2668417v1	GCF_026684175.1_ASM2668417v1_genomic.fna	5197767	5525241	3	5197767	Excellent
Bacteria	Bacillus cereus	1396		1396	5.83718	GCA_028607045.1	-	ftp://ftp.ncbi.nlm.nih.gov/genomes/all/GCF/028/607/045/GCF_028607045.1_ASM2860704v1	GCF_028607045.1_ASM2860704v1_genomic.fna	5191018	5837178	3	5191018	Good
Bacteria	Bacillus cereus	1396		1396	5.74012	GCA_025946485.2	-	ftp://ftp.ncbi.nlm.nih.gov/genomes/all/GCF/025/946/485/GCF_025946485.2_ASM2594648v2	GCF_025946485.2_ASM2594648v2_genomic.fna	5189064	5740124	2	5189064	Excellent
Bacteria	Bacillus cereus	1396		1396	5.74035	GCA_013284505.2	-	ftp://ftp.ncbi.nlm.nih.gov/genomes/all/GCA/013/284/505/GCA_013284505.2_ASM1328450v2	GCA_013284505.2_ASM1328450v2_genomic.fna	5183870	5740353	4	5183870	Excellent
Bacteria	Bacillus cereus	1396		1396	5.73979	GCA_013284455.2	-	ftp://ftp.ncbi.nlm.nih.gov/genomes/all/GCA/013/284/455/GCA_013284455.2_ASM1328445v2	GCA_013284455.2_ASM1328445v2_genomic.fna	5183312	5739795	4	5183312	Excellent
Bacteria	Bacillus cereus	1396		1396	5.69515	GCA_013177495.2	-	ftp://ftp.ncbi.nlm.nih.gov/genomes/all/GCA/013/177/495/GCA_013177495.2_ASM1317749v2	GCA_013177495.2_ASM1317749v2_genomic.fna	5182254	5695148	3	5182254	Excellent
Bacteria	Bacillus cereus	1396		1396	5.33252	GCA_030291955.1	-	ftp://ftp.ncbi.nlm.nih.gov/genomes/all/GCF/030/291/955/GCF_030291955.1_ASM3029195v1	GCF_030291955.1_ASM3029195v1_genomic.fna	5177547	5332520	3	5177547	Excellent
Bacteria	Bacillus cereus	1396		1396	5.39592	GCA_040268315.1	-	ftp://ftp.ncbi.nlm.nih.gov/genomes/all/GCF/040/268/315/GCF_040268315.1_ASM4026831v1	GCF_040268315.1_ASM4026831v1_genomic.fna	5163372	5395922	2	5163372	Excellent
Bacteria	Bacillus cereus	1396		1396	6.47004	GCA_010223795.1	-	ftp://ftp.ncbi.nlm.nih.gov/genomes/all/GCA/010/223/795/GCA_010223795.1_ASM1022379v1	GCA_010223795.1_ASM1022379v1_genomic.fna	5947158	6470040	8	5947158	Good
Bacteria	Bacillus cereus	1396		1396	6.30253	GCA_010232525.2	-	ftp://ftp.ncbi.nlm.nih.gov/genomes/all/GCA/010/232/525/GCA_010232525.2_ASM1023252v2	GCA_010232525.2_ASM1023252v2_genomic.fna	5945656	6302531	8	5945656	Good
Bacteria	Bacillus cereus	1396		1396	5.79253	GCA_023824275.1	-	ftp://ftp.ncbi.nlm.nih.gov/genomes/all/GCA/023/824/275/GCA_023824275.1_ASM2382427v1	GCA_023824275.1_ASM2382427v1_genomic.fna	5792530	5792530	1	5792530	Excellent
Bacteria	Bacillus cereus	1396		1396	5.37955	GCA_025960525.1	-	ftp://ftp.ncbi.nlm.nih.gov/genomes/all/GCF/025/960/525/GCF_025960525.1_ASM2596052v1	GCF_025960525.1_ASM2596052v1_genomic.fna	5379554	5379554	1	5379554	Excellent
Bacteria	Bacillus cereus	1396		1396	5.88257	GCA_016117775.1	-	ftp://ftp.ncbi.nlm.nih.gov/genomes/all/GCA/016/117/775/GCA_016117775.1_ASM1611777v1	GCA_016117775.1_ASM1611777v1_genomic.fna	5307522	5882568	7	5307522	Good
Bacteria	Bacillus cereus	1396		1396	5.76196	GCA_030291975.1	-	ftp://ftp.ncbi.nlm.nih.gov/genomes/all/GCF/030/291/975/GCF_030291975.1_ASM3029197v1	GCF_030291975.1_ASM3029197v1_genomic.fna	5163149	5761955	5	5163149	Good
Bacteria	Bacillus cereus	1396		1396	5.26989	GCA_022406835.1	-	ftp://ftp.ncbi.nlm.nih.gov/genomes/all/GCA/022/406/835/GCA_022406835.1_ASM2240683v1	GCA_022406835.1_ASM2240683v1_genomic.fna	5269886	5269886	1	5269886	Excellent
Bacteria	Bacillus cereus	1396		1396	5.20464	GCA_002504205.1	-	ftp://ftp.ncbi.nlm.nih.gov/genomes/all/GCF/002/504/205/GCF_002504205.1_ASM250420v1	GCF_002504205.1_ASM250420v1_genomic.fna	5204644	5204644	1	5204644	Excellent
Bacteria	Bacillus cereus	1396		1396	6.37599	GCA_007923085.1	-	ftp://ftp.ncbi.nlm.nih.gov/genomes/all/GCF/007/923/085/GCF_007923085.1_ASM792308v1	GCF_007923085.1_ASM792308v1_genomic.fna	6375991	6375991	1	6375991	Excellent
Bacteria	Bacillus cereus	1396		1396	5.23186	GCA_021496685.1	-	ftp://ftp.ncbi.nlm.nih.gov/genomes/all/GCA/021/496/685/GCA_021496685.1_ASM2149668v1	GCA_021496685.1_ASM2149668v1_genomic.fna	5231857	5231857	1	5231857	Excellent
Bacteria	Bacillus cereus	1396		1396	4.88071	GCA_002952815.1	-	ftp://ftp.ncbi.nlm.nih.gov/genomes/all/GCF/002/952/815/GCF_002952815.1_ASM295281v1	GCF_002952815.1_ASM295281v1_genomic.fna	4880708	4880708	1	4880708	Excellent
Bacteria	Bacillus cereus	1396		1396	5.22366	GCA_000724585.1	-	ftp://ftp.ncbi.nlm.nih.gov/genomes/all/GCA/000/724/585/GCA_000724585.1_ASM72458v1	GCA_000724585.1_ASM72458v1_genomic.fna	5223665	5223665	1	5223665	Excellent
Bacteria	Bacillus cereus	1396		1396	4.89473	GCA_015209805.1	-	ftp://ftp.ncbi.nlm.nih.gov/genomes/all/GCA/015/209/805/GCA_015209805.1_ASM1520980v1	GCA_015209805.1_ASM1520980v1_genomic.fna	4894731	4894731	1	4894731	Excellent
Bacteria	Clostridium perfringens	1502		1502	3.35523	GCA_016027375.1	REPR	ftp://ftp.ncbi.nlm.nih.gov/genomes/all/GCA/016/027/375/GCA_016027375.1_ASM1602737v1	GCA_016027375.1_ASM1602737v1_genomic.fna	3300922	3355233	2	3300922	Excellent
Bacteria	Clostridium perfringens	1502		1502	4.07081	GCA_001579785.1	-	ftp://ftp.ncbi.nlm.nih.gov/genomes/all/GCF/001/579/785/GCF_001579785.1_ASM157978v1	GCF_001579785.1_ASM157978v1_genomic.fna	3530414	4070811	5	3530414	Good
Bacteria	Clostridium perfringens	1502		1502	3.66393	GCA_003203455.1	-	ftp://ftp.ncbi.nlm.nih.gov/genomes/all/GCF/003/203/455/GCF_003203455.1_ASM320345v1	GCF_003203455.1_ASM320345v1_genomic.fna	3463721	3663932	4	3463721	Excellent
Bacteria	Clostridium perfringens	1502		1502	3.58996	GCA_020139255.1	-	ftp://ftp.ncbi.nlm.nih.gov/genomes/all/GCA/020/139/255/GCA_020139255.1_ASM2013925v1	GCA_020139255.1_ASM2013925v1_genomic.fna	3437616	3589956	4	3437616	Excellent
Bacteria	Clostridium perfringens	1502		1502	3.53659	GCA_036321485.1	-	ftp://ftp.ncbi.nlm.nih.gov/genomes/all/GCF/036/321/485/GCF_036321485.1_ASM3632148v1	GCF_036321485.1_ASM3632148v1_genomic.fna	3431146	3536594	3	3431146	Excellent
Bacteria	Clostridium perfringens	1502		1502	3.55098	GCA_037522075.1	-	ftp://ftp.ncbi.nlm.nih.gov/genomes/all/GCF/037/522/075/GCF_037522075.1_ASM3752207v1	GCF_037522075.1_ASM3752207v1_genomic.fna	3428314	3550981	5	3428314	Excellent
Bacteria	Clostridium perfringens	1502		1502	3.51237	GCA_037509445.1	-	ftp://ftp.ncbi.nlm.nih.gov/genomes/all/GCF/037/509/445/GCF_037509445.1_ASM3750944v1	GCF_037509445.1_ASM3750944v1_genomic.fna	3410797	3512370	3	3410797	Excellent
Bacteria	Clostridium perfringens	1502		1502	3.52024	GCA_037514075.1	-	ftp://ftp.ncbi.nlm.nih.gov/genomes/all/GCF/037/514/075/GCF_037514075.1_ASM3751407v1	GCF_037514075.1_ASM3751407v1_genomic.fna	3395553	3520236	6	3395553	Good
Bacteria	Clostridium perfringens	1502		1502	3.54107	GCA_025946785.1	-	ftp://ftp.ncbi.nlm.nih.gov/genomes/all/GCF/025/946/785/GCF_025946785.1_ASM2594678v1	GCF_025946785.1_ASM2594678v1_genomic.fna	3378401	3541070	6	3378401	Good
Bacteria	Clostridium perfringens	1502		1502	3.56367	GCA_037517435.1	-	ftp://ftp.ncbi.nlm.nih.gov/genomes/all/GCF/037/517/435/GCF_037517435.1_ASM3751743v1	GCF_037517435.1_ASM3751743v1_genomic.fna	3370470	3563670	5	3370470	Excellent
Bacteria	Clostridium perfringens	1502		1502	3.46533	GCA_037516445.1	-	ftp://ftp.ncbi.nlm.nih.gov/genomes/all/GCF/037/516/445/GCF_037516445.1_ASM3751644v1	GCF_037516445.1_ASM3751644v1_genomic.fna	3365298	3465326	4	3365298	Excellent
Bacteria	Clostridium perfringens	1502		1502	3.52816	GCA_028867175.1	-	ftp://ftp.ncbi.nlm.nih.gov/genomes/all/GCF/028/867/175/GCF_028867175.1_ASM2886717v1	GCF_028867175.1_ASM2886717v1_genomic.fna	3361707	3528159	2	3361707	Excellent
Bacteria	Clostridium perfringens	1502		1502	3.49393	GCA_020138455.1	-	ftp://ftp.ncbi.nlm.nih.gov/genomes/all/GCA/020/138/455/GCA_020138455.1_ASM2013845v1	GCA_020138455.1_ASM2013845v1_genomic.fna	3360561	3493930	3	3360561	Excellent
Bacteria	Clostridium perfringens	1502		1502	3.48125	GCA_037515695.1	-	ftp://ftp.ncbi.nlm.nih.gov/genomes/all/GCF/037/515/695/GCF_037515695.1_ASM3751569v1	GCF_037515695.1_ASM3751569v1_genomic.fna	3360373	3481247	7	3360373	Good
Bacteria	Clostridium perfringens	1502		1502	3.50811	GCA_020138395.1	-	ftp://ftp.ncbi.nlm.nih.gov/genomes/all/GCA/020/138/395/GCA_020138395.1_ASM2013839v1	GCA_020138395.1_ASM2013839v1_genomic.fna	3358810	3508113	5	3358810	Excellent
Bacteria	Clostridium perfringens	1502		1502	3.53415	GCA_037507525.1	-	ftp://ftp.ncbi.nlm.nih.gov/genomes/all/GCF/037/507/525/GCF_037507525.1_ASM3750752v1	GCF_037507525.1_ASM3750752v1_genomic.fna	3358422	3534147	7	3358422	Good
Bacteria	Clostridium perfringens	1502		1502	3.63609	GCA_037081805.1	-	ftp://ftp.ncbi.nlm.nih.gov/genomes/all/GCF/037/081/805/GCF_037081805.1_ASM3708180v1	GCF_037081805.1_ASM3708180v1_genomic.fna	3357566	3636092	7	3357566	Good
Bacteria	Clostridium perfringens	1502		1502	3.52914	GCA_037494685.1	-	ftp://ftp.ncbi.nlm.nih.gov/genomes/all/GCF/037/494/685/GCF_037494685.1_ASM3749468v1	GCF_037494685.1_ASM3749468v1_genomic.fna	3352055	3529143	4	3352055	Excellent
Bacteria	Clostridium perfringens	1502		1502	3.50875	GCA_037521165.1	-	ftp://ftp.ncbi.nlm.nih.gov/genomes/all/GCF/037/521/165/GCF_037521165.1_ASM3752116v1	GCF_037521165.1_ASM3752116v1_genomic.fna	3351639	3508746	4	3351639	Excellent
Bacteria	Clostridium perfringens	1502		1502	3.49558	GCA_037520035.1	-	ftp://ftp.ncbi.nlm.nih.gov/genomes/all/GCF/037/520/035/GCF_037520035.1_ASM3752003v1	GCF_037520035.1_ASM3752003v1_genomic.fna	3351386	3495578	4	3351386	Excellent
Bacteria	Clostridium perfringens	1502		1502	3.48471	GCA_037502555.1	-	ftp://ftp.ncbi.nlm.nih.gov/genomes/all/GCF/037/502/555/GCF_037502555.1_ASM3750255v1	GCF_037502555.1_ASM3750255v1_genomic.fna	3351004	3484714	3	3351004	Excellent
Bacteria	Clostridium perfringens	1502		1502	3.57123	GCA_001579765.1	-	ftp://ftp.ncbi.nlm.nih.gov/genomes/all/GCF/001/579/765/GCF_001579765.1_ASM157976v1	GCF_001579765.1_ASM157976v1_genomic.fna	3347300	3571229	6	3347300	Good
Bacteria	Clostridium perfringens	1502		1502	3.44692	GCA_002312985.1	-	ftp://ftp.ncbi.nlm.nih.gov/genomes/all/GCF/002/312/985/GCF_002312985.1_ASM231298v1	GCF_002312985.1_ASM231298v1_genomic.fna	3346739	3446916	4	3346739	Excellent
Bacteria	Clostridium perfringens	1502		1502	3.34382	GCA_001854085.1	-	ftp://ftp.ncbi.nlm.nih.gov/genomes/all/GCF/001/854/085/GCF_001854085.1_ASM185408v1	GCF_001854085.1_ASM185408v1_genomic.fna	3343822	3343822	1	3343822	Excellent
Bacteria	Clostridium perfringens	1502		1502	3.34382	GCA_902386435.1	-	ftp://ftp.ncbi.nlm.nih.gov/genomes/all/GCA/902/386/435/GCA_902386435.1_UHGG_MGYG-HGUT-02372	GCA_902386435.1_UHGG_MGYG-HGUT-02372_genomic.fna	3343822	3343822	1	3343822	Excellent
Bacteria	Clostridium perfringens	1502		1502	3.40939	GCA_037514805.1	-	ftp://ftp.ncbi.nlm.nih.gov/genomes/all/GCF/037/514/805/GCF_037514805.1_ASM3751480v1	GCF_037514805.1_ASM3751480v1_genomic.fna	3342647	3409388	4	3342647	Excellent
Bacteria	Clostridium perfringens	1502		1502	3.39511	GCA_001304735.1	-	ftp://ftp.ncbi.nlm.nih.gov/genomes/all/GCF/001/304/735/GCF_001304735.1_ASM130473v1	GCF_001304735.1_ASM130473v1_genomic.fna	3338532	3395109	2	3338532	Excellent
Bacteria	Clostridium perfringens	1502		1502	3.46948	GCA_037497135.1	-	ftp://ftp.ncbi.nlm.nih.gov/genomes/all/GCF/037/497/135/GCF_037497135.1_ASM3749713v1	GCF_037497135.1_ASM3749713v1_genomic.fna	3338206	3469484	3	3338206	Excellent
Bacteria	Clostridium perfringens	1502		1502	3.44459	GCA_037492985.1	-	ftp://ftp.ncbi.nlm.nih.gov/genomes/all/GCF/037/492/985/GCF_037492985.1_ASM3749298v1	GCF_037492985.1_ASM3749298v1_genomic.fna	3336339	3444586	3	3336339	Excellent
Bacteria	Clostridium perfringens	1502		1502	3.53025	GCA_037498835.1	-	ftp://ftp.ncbi.nlm.nih.gov/genomes/all/GCF/037/498/835/GCF_037498835.1_ASM3749883v1	GCF_037498835.1_ASM3749883v1_genomic.fna	3334703	3530252	5	3334703	Excellent
Bacteria	Clostridium perfringens	1502		1502	3.41472	GCA_034080225.1	-	ftp://ftp.ncbi.nlm.nih.gov/genomes/all/GCF/034/080/225/GCF_034080225.1_ASM3408022v1	GCF_034080225.1_ASM3408022v1_genomic.fna	3334670	3414717	3	3334670	Excellent
Bacteria	Clostridium perfringens	1502		1502	3.48618	GCA_037506515.1	-	ftp://ftp.ncbi.nlm.nih.gov/genomes/all/GCF/037/506/515/GCF_037506515.1_ASM3750651v1	GCF_037506515.1_ASM3750651v1_genomic.fna	3329081	3486185	4	3329081	Excellent
Bacteria	Clostridium perfringens	1502		1502	3.5392	GCA_037493815.1	-	ftp://ftp.ncbi.nlm.nih.gov/genomes/all/GCF/037/493/815/GCF_037493815.1_ASM3749381v1	GCF_037493815.1_ASM3749381v1_genomic.fna	3325452	3539202	5	3325452	Excellent
Bacteria	Clostridium perfringens	1502		1502	3.49682	GCA_037522945.1	-	ftp://ftp.ncbi.nlm.nih.gov/genomes/all/GCF/037/522/945/GCF_037522945.1_ASM3752294v1	GCF_037522945.1_ASM3752294v1_genomic.fna	3324930	3496822	4	3324930	Excellent
Bacteria	Clostridium perfringens	1502		1502	3.46968	GCA_037503705.1	-	ftp://ftp.ncbi.nlm.nih.gov/genomes/all/GCF/037/503/705/GCF_037503705.1_ASM3750370v1	GCF_037503705.1_ASM3750370v1_genomic.fna	3324928	3469682	4	3324928	Excellent
Bacteria	Clostridium perfringens	1502		1502	3.32407	GCA_003350945.1	-	ftp://ftp.ncbi.nlm.nih.gov/genomes/all/GCF/003/350/945/GCF_003350945.1_ASM335094v1	GCF_003350945.1_ASM335094v1_genomic.fna	3324072	3324072	1	3324072	Excellent
Bacteria	Clostridium perfringens	1502		1502	3.44677	GCA_037497945.1	-	ftp://ftp.ncbi.nlm.nih.gov/genomes/all/GCF/037/497/945/GCF_037497945.1_ASM3749794v1	GCF_037497945.1_ASM3749794v1_genomic.fna	3322565	3446766	3	3322565	Excellent
Bacteria	Clostridium perfringens	1502		1502	3.37549	GCA_016026675.1	-	ftp://ftp.ncbi.nlm.nih.gov/genomes/all/GCA/016/026/675/GCA_016026675.1_ASM1602667v1	GCA_016026675.1_ASM1602667v1_genomic.fna	3320059	3375486	3	3320059	Excellent
Bacteria	Clostridium perfringens	1502		1502	3.43526	GCA_018135545.1	-	ftp://ftp.ncbi.nlm.nih.gov/genomes/all/GCA/018/135/545/GCA_018135545.1_ASM1813554v1	GCA_018135545.1_ASM1813554v1_genomic.fna	3318792	3435257	4	3318792	Excellent
Bacteria	Clostridium perfringens	1502		1502	3.3672	GCA_020139215.1	-	ftp://ftp.ncbi.nlm.nih.gov/genomes/all/GCA/020/139/215/GCA_020139215.1_ASM2013921v1	GCA_020139215.1_ASM2013921v1_genomic.fna	3316593	3367203	3	3316593	Excellent
Bacteria	Clostridium perfringens	1502		1502	3.38577	GCA_037501685.1	-	ftp://ftp.ncbi.nlm.nih.gov/genomes/all/GCF/037/501/685/GCF_037501685.1_ASM3750168v1	GCF_037501685.1_ASM3750168v1_genomic.fna	3306181	3385768	3	3306181	Excellent
Bacteria	Clostridium perfringens	1502		1502	3.46288	GCA_037504455.1	-	ftp://ftp.ncbi.nlm.nih.gov/genomes/all/GCF/037/504/455/GCF_037504455.1_ASM3750445v1	GCF_037504455.1_ASM3750445v1_genomic.fna	3305770	3462879	4	3305770	Excellent
Bacteria	Clostridium perfringens	1502		1502	3.47791	GCA_020139275.1	-	ftp://ftp.ncbi.nlm.nih.gov/genomes/all/GCA/020/139/275/GCA_020139275.1_ASM2013927v1	GCA_020139275.1_ASM2013927v1_genomic.fna	3303908	3477910	4	3303908	Excellent
Bacteria	Clostridium perfringens	1502		1502	3.33955	GCA_029580815.1	-	ftp://ftp.ncbi.nlm.nih.gov/genomes/all/GCF/029/580/815/GCF_029580815.1_ASM2958081v1	GCF_029580815.1_ASM2958081v1_genomic.fna	3303571	3339546	2	3303571	Excellent
Bacteria	Clostridium perfringens	1502		1502	3.47504	GCA_037505185.1	-	ftp://ftp.ncbi.nlm.nih.gov/genomes/all/GCF/037/505/185/GCF_037505185.1_ASM3750518v1	GCF_037505185.1_ASM3750518v1_genomic.fna	3303086	3475044	5	3303086	Excellent
Bacteria	Clostridium perfringens	1502		1502	3.47159	GCA_037491285.1	-	ftp://ftp.ncbi.nlm.nih.gov/genomes/all/GCF/037/491/285/GCF_037491285.1_ASM3749128v1	GCF_037491285.1_ASM3749128v1_genomic.fna	3299198	3471593	5	3299198	Excellent
Bacteria	Clostridium perfringens	1502		1502	3.45347	GCA_020138435.1	-	ftp://ftp.ncbi.nlm.nih.gov/genomes/all/GCA/020/138/435/GCA_020138435.1_ASM2013843v1	GCA_020138435.1_ASM2013843v1_genomic.fna	3297436	3453469	5	3297436	Excellent
Bacteria	Clostridium perfringens	1502		1502	3.35111	GCA_037513105.1	-	ftp://ftp.ncbi.nlm.nih.gov/genomes/all/GCF/037/513/105/GCF_037513105.1_ASM3751310v1	GCF_037513105.1_ASM3751310v1_genomic.fna	3296698	3351110	3	3296698	Excellent
Bacteria	Clostridium perfringens	1502		1502	3.36086	GCA_016027155.1	-	ftp://ftp.ncbi.nlm.nih.gov/genomes/all/GCA/016/027/155/GCA_016027155.1_ASM1602715v1	GCA_016027155.1_ASM1602715v1_genomic.fna	3296682	3360860	3	3296682	Excellent
Bacteria	Clostridium perfringens	1502		1502	3.43605	GCA_028743735.1	-	ftp://ftp.ncbi.nlm.nih.gov/genomes/all/GCF/028/743/735/GCF_028743735.1_ASM2874373v1	GCF_028743735.1_ASM2874373v1_genomic.fna	3295633	3436047	6	3295633	Good
Bacteria	Clostridium perfringens	1502		1502	3.51652	GCA_020138415.1	-	ftp://ftp.ncbi.nlm.nih.gov/genomes/all/GCA/020/138/415/GCA_020138415.1_ASM2013841v1	GCA_020138415.1_ASM2013841v1_genomic.fna	3294158	3516517	5	3294158	Excellent
Bacteria	Clostridium perfringens	1502		1502	3.59418	GCA_024599955.1	-	ftp://ftp.ncbi.nlm.nih.gov/genomes/all/GCF/024/599/955/GCF_024599955.1_ASM2459995v1	GCF_024599955.1_ASM2459995v1_genomic.fna	3293373	3594177	11	3293373	Moderate
Bacteria	Clostridium perfringens	1502		1502	3.34752	GCA_016026995.1	-	ftp://ftp.ncbi.nlm.nih.gov/genomes/all/GCA/016/026/995/GCA_016026995.1_ASM1602699v1	GCA_016026995.1_ASM1602699v1_genomic.fna	3293211	3347523	2	3293211	Excellent
Bacteria	Clostridium perfringens	1502		1502	3.29114	GCA_900475545.1	-	ftp://ftp.ncbi.nlm.nih.gov/genomes/all/GCA/900/475/545/GCA_900475545.1_44310_G02	GCA_900475545.1_44310_G02_genomic.fna	3291135	3291135	1	3291135	Excellent
Bacteria	Clostridium perfringens	1502		1502	3.62602	GCA_040499215.1	-	ftp://ftp.ncbi.nlm.nih.gov/genomes/all/GCF/040/499/215/GCF_040499215.1_ASM4049921v1	GCF_040499215.1_ASM4049921v1_genomic.fna	3291033	3626017	5	3291033	Excellent
Bacteria	Clostridium perfringens	1502		1502	3.42394	GCA_037495355.1	-	ftp://ftp.ncbi.nlm.nih.gov/genomes/all/GCF/037/495/355/GCF_037495355.1_ASM3749535v1	GCF_037495355.1_ASM3749535v1_genomic.fna	3290419	3423942	3	3290419	Excellent
Bacteria	Clostridium perfringens	1502		1502	3.38331	GCA_024599915.1	-	ftp://ftp.ncbi.nlm.nih.gov/genomes/all/GCF/024/599/915/GCF_024599915.1_ASM2459991v1	GCF_024599915.1_ASM2459991v1_genomic.fna	3285352	3383309	4	3285352	Excellent
Bacteria	Clostridium perfringens	1502		1502	3.33178	GCA_029580795.1	-	ftp://ftp.ncbi.nlm.nih.gov/genomes/all/GCF/029/580/795/GCF_029580795.1_ASM2958079v1	GCF_029580795.1_ASM2958079v1_genomic.fna	3285264	3331782	2	3285264	Excellent
Bacteria	Clostridium perfringens	1502		1502	3.29429	GCA_037508555.1	-	ftp://ftp.ncbi.nlm.nih.gov/genomes/all/GCF/037/508/555/GCF_037508555.1_ASM3750855v1	GCF_037508555.1_ASM3750855v1_genomic.fna	3282938	3294289	2	3282938	Excellent
Bacteria	Clostridium perfringens	1502		1502	3.46072	GCA_037524795.1	-	ftp://ftp.ncbi.nlm.nih.gov/genomes/all/GCF/037/524/795/GCF_037524795.1_ASM3752479v1	GCF_037524795.1_ASM3752479v1_genomic.fna	3274400	3460720	4	3274400	Excellent
Bacteria	Clostridium perfringens	1502		1502	3.60493	GCA_020138495.1	-	ftp://ftp.ncbi.nlm.nih.gov/genomes/all/GCA/020/138/495/GCA_020138495.1_ASM2013849v1	GCA_020138495.1_ASM2013849v1_genomic.fna	3274194	3604933	7	3274194	Good
Bacteria	Clostridium perfringens	1502		1502	3.27352	GCA_900478015.1	-	ftp://ftp.ncbi.nlm.nih.gov/genomes/all/GCA/900/478/015/GCA_900478015.1_48269_B01	GCA_900478015.1_48269_B01_genomic.fna	3273517	3273517	1	3273517	Excellent
Bacteria	Clostridium perfringens	1502		1502	3.47744	GCA_037492235.1	-	ftp://ftp.ncbi.nlm.nih.gov/genomes/all/GCF/037/492/235/GCF_037492235.1_ASM3749223v1	GCF_037492235.1_ASM3749223v1_genomic.fna	3270644	3477438	5	3270644	Excellent
Bacteria	Clostridium perfringens	1502		1502	3.44648	GCA_037499725.1	-	ftp://ftp.ncbi.nlm.nih.gov/genomes/all/GCF/037/499/725/GCF_037499725.1_ASM3749972v1	GCF_037499725.1_ASM3749972v1_genomic.fna	3269812	3446484	4	3269812	Excellent
Bacteria	Clostridium perfringens	1502		1502	3.44551	GCA_037496145.1	-	ftp://ftp.ncbi.nlm.nih.gov/genomes/all/GCF/037/496/145/GCF_037496145.1_ASM3749614v1	GCF_037496145.1_ASM3749614v1_genomic.fna	3269027	3445511	5	3269027	Excellent
Bacteria	Clostridium perfringens	1502		1502	3.29131	GCA_020138355.1	-	ftp://ftp.ncbi.nlm.nih.gov/genomes/all/GCA/020/138/355/GCA_020138355.1_ASM2013835v1	GCA_020138355.1_ASM2013835v1_genomic.fna	3266195	3291309	3	3266195	Excellent
Bacteria	Clostridium perfringens	1502		1502	3.34989	GCA_020138595.1	-	ftp://ftp.ncbi.nlm.nih.gov/genomes/all/GCA/020/138/595/GCA_020138595.1_ASM2013859v1	GCA_020138595.1_ASM2013859v1_genomic.fna	3264340	3349893	3	3264340	Excellent
Bacteria	Clostridium perfringens	1502		1502	3.27542	GCA_020138775.1	-	ftp://ftp.ncbi.nlm.nih.gov/genomes/all/GCA/020/138/775/GCA_020138775.1_ASM2013877v1	GCA_020138775.1_ASM2013877v1_genomic.fna	3260088	3275424	2	3260088	Excellent
Bacteria	Clostridium perfringens	1502		1502	3.39912	GCA_037523885.1	-	ftp://ftp.ncbi.nlm.nih.gov/genomes/all/GCF/037/523/885/GCF_037523885.1_ASM3752388v1	GCF_037523885.1_ASM3752388v1_genomic.fna	3259091	3399118	4	3259091	Excellent
Bacteria	Clostridium perfringens	1502		1502	3.44092	GCA_020139235.1	-	ftp://ftp.ncbi.nlm.nih.gov/genomes/all/GCA/020/139/235/GCA_020139235.1_ASM2013923v1	GCA_020139235.1_ASM2013923v1_genomic.fna	3256086	3440919	4	3256086	Excellent
Bacteria	Clostridium perfringens	1502		1502	3.39194	GCA_020138795.1	-	ftp://ftp.ncbi.nlm.nih.gov/genomes/all/GCA/020/138/795/GCA_020138795.1_ASM2013879v1	GCA_020138795.1_ASM2013879v1_genomic.fna	3254784	3391937	4	3254784	Excellent
Bacteria	Clostridium perfringens	1502		1502	3.267	GCA_037518545.1	-	ftp://ftp.ncbi.nlm.nih.gov/genomes/all/GCF/037/518/545/GCF_037518545.1_ASM3751854v1	GCF_037518545.1_ASM3751854v1_genomic.fna	3252556	3267004	2	3252556	Excellent
Bacteria	Clostridium perfringens	1502		1502	3.31359	GCA_037510535.1	-	ftp://ftp.ncbi.nlm.nih.gov/genomes/all/GCF/037/510/535/GCF_037510535.1_ASM3751053v1	GCF_037510535.1_ASM3751053v1_genomic.fna	3249930	3313589	3	3249930	Excellent
Bacteria	Clostridium perfringens	1502		1502	3.30937	GCA_024599935.1	-	ftp://ftp.ncbi.nlm.nih.gov/genomes/all/GCF/024/599/935/GCF_024599935.1_ASM2459993v1	GCF_024599935.1_ASM2459993v1_genomic.fna	3249014	3309371	3	3249014	Excellent
Bacteria	Clostridium perfringens	1502		1502	3.40963	GCA_037500615.1	-	ftp://ftp.ncbi.nlm.nih.gov/genomes/all/GCF/037/500/615/GCF_037500615.1_ASM3750061v1	GCF_037500615.1_ASM3750061v1_genomic.fna	3242572	3409633	5	3242572	Excellent
Bacteria	Clostridium perfringens	1502		1502	3.3344	GCA_020819895.2	-	ftp://ftp.ncbi.nlm.nih.gov/genomes/all/GCA/020/819/895/GCA_020819895.2_ASM2081989v2	GCA_020819895.2_ASM2081989v2_genomic.fna	3241413	3334396	2	3241413	Excellent
Bacteria	Clostridium perfringens	1502		1502	3.28321	GCA_037512135.1	-	ftp://ftp.ncbi.nlm.nih.gov/genomes/all/GCF/037/512/135/GCF_037512135.1_ASM3751213v1	GCF_037512135.1_ASM3751213v1_genomic.fna	3227190	3283205	2	3227190	Excellent
Bacteria	Clostridium perfringens	1502		1502	3.29217	GCA_024652845.1	-	ftp://ftp.ncbi.nlm.nih.gov/genomes/all/GCF/024/652/845/GCF_024652845.1_ASM2465284v1	GCF_024652845.1_ASM2465284v1_genomic.fna	3223947	3292175	4	3223947	Excellent
Bacteria	Clostridium perfringens	1502		1502	3.29217	GCA_024652865.1	-	ftp://ftp.ncbi.nlm.nih.gov/genomes/all/GCF/024/652/865/GCF_024652865.1_ASM2465286v1	GCF_024652865.1_ASM2465286v1_genomic.fna	3223947	3292175	4	3223947	Excellent
Bacteria	Clostridium perfringens	1502		1502	3.32518	GCA_029581155.1	-	ftp://ftp.ncbi.nlm.nih.gov/genomes/all/GCF/029/581/155/GCF_029581155.1_ASM2958115v1	GCF_029581155.1_ASM2958115v1_genomic.fna	3218611	3325185	3	3218611	Excellent
Bacteria	Clostridium perfringens	1502		1502	3.30436	GCA_037511265.1	-	ftp://ftp.ncbi.nlm.nih.gov/genomes/all/GCF/037/511/265/GCF_037511265.1_ASM3751126v1	GCF_037511265.1_ASM3751126v1_genomic.fna	3217509	3304362	3	3217509	Excellent
Bacteria	Clostridium perfringens	1502		1502	3.33359	GCA_020138715.1	-	ftp://ftp.ncbi.nlm.nih.gov/genomes/all/GCA/020/138/715/GCA_020138715.1_ASM2013871v1	GCA_020138715.1_ASM2013871v1_genomic.fna	3208157	3333590	3	3208157	Excellent
Bacteria	Clostridium perfringens	1502		1502	3.34157	GCA_020138375.1	-	ftp://ftp.ncbi.nlm.nih.gov/genomes/all/GCA/020/138/375/GCA_020138375.1_ASM2013837v1	GCA_020138375.1_ASM2013837v1_genomic.fna	3180326	3341573	4	3180326	Excellent
Bacteria	Clostridium perfringens	1502		1502	3.30049	GCA_020138475.1	-	ftp://ftp.ncbi.nlm.nih.gov/genomes/all/GCA/020/138/475/GCA_020138475.1_ASM2013847v1	GCA_020138475.1_ASM2013847v1_genomic.fna	3149559	3300487	4	3149559	Excellent
Bacteria	Clostridium perfringens	1502		1502	3.31422	GCA_020138735.1	-	ftp://ftp.ncbi.nlm.nih.gov/genomes/all/GCA/020/138/735/GCA_020138735.1_ASM2013873v1	GCA_020138735.1_ASM2013873v1_genomic.fna	3148944	3314225	4	3148944	Excellent
Bacteria	Clostridium perfringens	1502		1502	3.17481	GCA_020138335.1	-	ftp://ftp.ncbi.nlm.nih.gov/genomes/all/GCA/020/138/335/GCA_020138335.1_ASM2013833v1	GCA_020138335.1_ASM2013833v1_genomic.fna	3138311	3174807	2	3138311	Excellent
Bacteria	Clostridium perfringens	1502		1502	3.2888	GCA_020138515.1	-	ftp://ftp.ncbi.nlm.nih.gov/genomes/all/GCA/020/138/515/GCA_020138515.1_ASM2013851v1	GCA_020138515.1_ASM2013851v1_genomic.fna	3137875	3288802	4	3137875	Excellent
Bacteria	Clostridium perfringens	1502		1502	3.13501	GCA_002355795.1	-	ftp://ftp.ncbi.nlm.nih.gov/genomes/all/GCF/002/355/795/GCF_002355795.1_ASM235579v1	GCF_002355795.1_ASM235579v1_genomic.fna	3088370	3135010	2	3088370	Excellent
Bacteria	Clostridium perfringens	1502		1502	3.05705	GCA_029541585.1	-	ftp://ftp.ncbi.nlm.nih.gov/genomes/all/GCF/029/541/585/GCF_029541585.1_ASM2954158v1	GCF_029541585.1_ASM2954158v1_genomic.fna	3043316	3057045	2	3043316	Excellent
Bacteria	Clostridium perfringens	1502		1502	3.0566	GCA_029580675.1	-	ftp://ftp.ncbi.nlm.nih.gov/genomes/all/GCF/029/580/675/GCF_029580675.1_ASM2958067v1	GCF_029580675.1_ASM2958067v1_genomic.fna	3042868	3056597	2	3042868	Excellent
Bacteria	Clostridium perfringens	1502		1502	3.08136	GCA_022429605.1	-	ftp://ftp.ncbi.nlm.nih.gov/genomes/all/GCA/022/429/605/GCA_022429605.1_ASM2242960v1	GCA_022429605.1_ASM2242960v1_genomic.fna	3042374	3081363	2	3042374	Excellent
Bacteria	Clostridium perfringens	1502		1502	3.04671	GCA_020138655.1	-	ftp://ftp.ncbi.nlm.nih.gov/genomes/all/GCA/020/138/655/GCA_020138655.1_ASM2013865v1	GCA_020138655.1_ASM2013865v1_genomic.fna	3034476	3046713	2	3034476	Excellent
Bacteria	Clostridium perfringens	1502		1502	3.028	GCA_029580895.1	-	ftp://ftp.ncbi.nlm.nih.gov/genomes/all/GCF/029/580/895/GCF_029580895.1_ASM2958089v1	GCF_029580895.1_ASM2958089v1_genomic.fna	3014272	3028001	2	3014272	Excellent
Bacteria	Clostridium perfringens	1502		1502	3.02782	GCA_029580775.1	-	ftp://ftp.ncbi.nlm.nih.gov/genomes/all/GCF/029/580/775/GCF_029580775.1_ASM2958077v1	GCF_029580775.1_ASM2958077v1_genomic.fna	3014093	3027822	2	3014093	Excellent
Bacteria	Clostridium perfringens	1502		1502	3.05124	GCA_020138695.1	-	ftp://ftp.ncbi.nlm.nih.gov/genomes/all/GCA/020/138/695/GCA_020138695.1_ASM2013869v1	GCA_020138695.1_ASM2013869v1_genomic.fna	2993781	3051240	2	2993781	Excellent
Bacteria	Clostridium perfringens	1502		1502	3.02617	GCA_020138535.1	-	ftp://ftp.ncbi.nlm.nih.gov/genomes/all/GCA/020/138/535/GCA_020138535.1_ASM2013853v1	GCA_020138535.1_ASM2013853v1_genomic.fna	2990614	3026166	2	2990614	Excellent
Bacteria	Clostridium perfringens	1502		1502	2.99255	GCA_020138555.1	-	ftp://ftp.ncbi.nlm.nih.gov/genomes/all/GCA/020/138/555/GCA_020138555.1_ASM2013855v1	GCA_020138555.1_ASM2013855v1_genomic.fna	2967945	2992549	3	2967945	Excellent
Bacteria	Clostridium perfringens	1502		1502	3.07666	GCA_020139295.1	-	ftp://ftp.ncbi.nlm.nih.gov/genomes/all/GCA/020/139/295/GCA_020139295.1_ASM2013929v1	GCA_020139295.1_ASM2013929v1_genomic.fna	2964677	3076656	4	2964677	Excellent
Bacteria	Clostridium perfringens	1502		1502	3.03678	GCA_020138615.1	-	ftp://ftp.ncbi.nlm.nih.gov/genomes/all/GCA/020/138/615/GCA_020138615.1_ASM2013861v1	GCA_020138615.1_ASM2013861v1_genomic.fna	2962083	3036777	5	2962083	Excellent
Bacteria	Clostridium perfringens	1502		1502	3.03397	GCA_020138575.1	-	ftp://ftp.ncbi.nlm.nih.gov/genomes/all/GCA/020/138/575/GCA_020138575.1_ASM2013857v1	GCA_020138575.1_ASM2013857v1_genomic.fna	2960095	3033971	3	2960095	Excellent
Bacteria	Clostridium perfringens	1502		1502	3.04482	GCA_025677705.1	-	ftp://ftp.ncbi.nlm.nih.gov/genomes/all/GCF/025/677/705/GCF_025677705.1_ASM2567770v1	GCF_025677705.1_ASM2567770v1_genomic.fna	2954425	3044818	3	2954425	Excellent
Bacteria	Clostridium perfringens	1502		1502	3.02219	GCA_020138635.1	-	ftp://ftp.ncbi.nlm.nih.gov/genomes/all/GCA/020/138/635/GCA_020138635.1_ASM2013863v1	GCA_020138635.1_ASM2013863v1_genomic.fna	2953417	3022186	3	2953417	Excellent
Bacteria	Clostridium perfringens	1502		1502	2.93967	GCA_020138755.1	-	ftp://ftp.ncbi.nlm.nih.gov/genomes/all/GCA/020/138/755/GCA_020138755.1_ASM2013875v1	GCA_020138755.1_ASM2013875v1_genomic.fna	2927516	2939666	2	2927516	Excellent
Bacteria	Clostridium perfringens	1502		1502	2.95905	GCA_020138675.1	-	ftp://ftp.ncbi.nlm.nih.gov/genomes/all/GCA/020/138/675/GCA_020138675.1_ASM2013867v1	GCA_020138675.1_ASM2013867v1_genomic.fna	2902425	2959045	2	2902425	Excellent
Bacteria	Clostridium perfringens	1502		1502	3.8109	GCA_002012325.1	-	ftp://ftp.ncbi.nlm.nih.gov/genomes/all/GCF/002/012/325/GCF_002012325.1_ASM201232v1	GCF_002012325.1_ASM201232v1_genomic.fna	3559163	3810896	5	3559163	Excellent
Bacteria	Clostridium perfringens	1502		1502	3.37866	GCA_002018235.1	-	ftp://ftp.ncbi.nlm.nih.gov/genomes/all/GCF/002/018/235/GCF_002018235.1_ASM201823v1	GCF_002018235.1_ASM201823v1_genomic.fna	3354441	3378662	5	3354441	Excellent
Bacteria	Clostridium perfringens	1502		1502	3.43286	GCA_022649385.1	-	ftp://ftp.ncbi.nlm.nih.gov/genomes/all/GCA/022/649/385/GCA_022649385.1_ASM2264938v1	GCA_022649385.1_ASM2264938v1_genomic.fna	3315132	3432858	3	3315132	Excellent
Bacteria	Clostridium perfringens	1502		1502	3.17869	GCA_016117735.1	-	ftp://ftp.ncbi.nlm.nih.gov/genomes/all/GCA/016/117/735/GCA_016117735.1_ASM1611773v1	GCA_016117735.1_ASM1611773v1_genomic.fna	3178691	3178691	1	3178691	Excellent
Bacteria	Clostridium perfringens	1502		1502	3.41555	GCA_002287985.1	-	ftp://ftp.ncbi.nlm.nih.gov/genomes/all/GCF/002/287/985/GCF_002287985.1_ASM228798v1	GCF_002287985.1_ASM228798v1_genomic.fna	3415553	3415553	1	3415553	Excellent
Bacteria	Clostridium perfringens	1502		1502	3.38236	GCA_902166765.1	-	ftp://ftp.ncbi.nlm.nih.gov/genomes/all/GCA/902/166/765/GCA_902166765.1_26009_2_37	GCA_902166765.1_26009_2_37_genomic.fna	3382360	3382360	1	3382360	Excellent
Bacteria	Clostridium perfringens	1502		1502	3.44756	GCA_021560735.1	-	ftp://ftp.ncbi.nlm.nih.gov/genomes/all/GCA/021/560/735/GCA_021560735.1_ASM2156073v1	GCA_021560735.1_ASM2156073v1_genomic.fna	3285680	3447561	4	3285680	Excellent
Bacteria	Listeria monocytogenes	1639	Listeria monocytogenes EGD-e	169963	2.94453	GCA_000196035.1	REFR	ftp://ftp.ncbi.nlm.nih.gov/genomes/all/GCA/000/196/035/GCA_000196035.1_ASM19603v1	GCA_000196035.1_ASM19603v1_genomic.fna	2944528	2944528	1	2944528	Excellent
Bacteria	Listeria monocytogenes	1639	Listeria monocytogenes EGD-e	169963	2.94452	GCA_009866885.1	-	ftp://ftp.ncbi.nlm.nih.gov/genomes/all/GCF/009/866/885/GCF_009866885.1_ASM986688v1	GCF_009866885.1_ASM986688v1_genomic.fna	2944523	2944523	1	2944523	Excellent
Bacteria	Mycobacterium avium	1764		439334	5.17384	GCA_022175585.2	REPR	ftp://ftp.ncbi.nlm.nih.gov/genomes/all/GCA/022/175/585/GCA_022175585.2_ASM2217558v2	GCA_022175585.2_ASM2217558v2_genomic.fna	5173839	5173839	1	5173839	Excellent
Bacteria	Mycobacterium avium	1764		439334	5.62662	GCA_001936215.1	-	ftp://ftp.ncbi.nlm.nih.gov/genomes/all/GCF/001/936/215/GCF_001936215.1_ASM193621v1	GCF_001936215.1_ASM193621v1_genomic.fna	5626623	5626623	1	5626623	Excellent
Bacteria	Mycobacterium avium	1764		439334	5.73525	GCA_009002535.1	-	ftp://ftp.ncbi.nlm.nih.gov/genomes/all/GCF/009/002/535/GCF_009002535.1_ASM900253v1	GCF_009002535.1_ASM900253v1_genomic.fna	5491452	5735250	4	5491452	Excellent
Bacteria	Mycobacterium avium	1764		439334	5.47031	GCA_004345205.2	-	ftp://ftp.ncbi.nlm.nih.gov/genomes/all/GCF/004/345/205/GCF_004345205.2_ASM434520v2	GCF_004345205.2_ASM434520v2_genomic.fna	5429743	5470310	3	5429743	Excellent
Bacteria	Mycobacterium avium	1764		439334	5.38895	GCA_002304065.2	-	ftp://ftp.ncbi.nlm.nih.gov/genomes/all/GCF/002/304/065/GCF_002304065.2_ASM230406v2	GCF_002304065.2_ASM230406v2_genomic.fna	5388949	5388949	1	5388949	Excellent
Bacteria	Mycobacterium avium	1764		439334	5.52786	GCA_038446055.1	-	ftp://ftp.ncbi.nlm.nih.gov/genomes/all/GCF/038/446/055/GCF_038446055.1_ASM3844605v1	GCF_038446055.1_ASM3844605v1_genomic.fna	5376804	5527856	3	5376804	Excellent
Bacteria	Mycobacterium avium	1764		439334	5.32833	GCA_038446155.1	-	ftp://ftp.ncbi.nlm.nih.gov/genomes/all/GCF/038/446/155/GCF_038446155.1_ASM3844615v1	GCF_038446155.1_ASM3844615v1_genomic.fna	5312149	5328329	2	5312149	Excellent
Bacteria	Mycobacterium avium	1764		439334	5.36811	GCA_005518035.1	-	ftp://ftp.ncbi.nlm.nih.gov/genomes/all/GCF/005/518/035/GCF_005518035.1_ASM551803v1	GCF_005518035.1_ASM551803v1_genomic.fna	5301832	5368111	3	5301832	Excellent
Bacteria	Mycobacterium avium	1764		439334	5.28497	GCA_041082025.1	-	ftp://ftp.ncbi.nlm.nih.gov/genomes/all/GCF/041/082/025/GCF_041082025.1_ASM4108202v1	GCF_041082025.1_ASM4108202v1_genomic.fna	5266673	5284967	2	5266673	Excellent
Bacteria	Mycobacterium avium	1764		439334	5.47696	GCA_038446185.1	-	ftp://ftp.ncbi.nlm.nih.gov/genomes/all/GCF/038/446/185/GCF_038446185.1_ASM3844618v1	GCF_038446185.1_ASM3844618v1_genomic.fna	5261231	5476965	2	5261231	Excellent
Bacteria	Mycobacterium avium	1764		439334	5.39371	GCA_005518055.1	-	ftp://ftp.ncbi.nlm.nih.gov/genomes/all/GCF/005/518/055/GCF_005518055.1_ASM551805v1	GCF_005518055.1_ASM551805v1_genomic.fna	5254673	5393712	5	5254673	Excellent
Bacteria	Mycobacterium avium	1764		439334	5.35054	GCA_038446175.1	-	ftp://ftp.ncbi.nlm.nih.gov/genomes/all/GCF/038/446/175/GCF_038446175.1_ASM3844617v1	GCF_038446175.1_ASM3844617v1_genomic.fna	5219604	5350539	3	5219604	Excellent
Bacteria	Mycobacterium avium	1764		439334	5.3525	GCA_003408535.1	-	ftp://ftp.ncbi.nlm.nih.gov/genomes/all/GCF/003/408/535/GCF_003408535.1_ASM340853v1	GCF_003408535.1_ASM340853v1_genomic.fna	5188883	5352499	3	5188883	Excellent
Bacteria	Mycobacterium avium	1764		439334	5.73932	GCA_002716925.3	-	ftp://ftp.ncbi.nlm.nih.gov/genomes/all/GCF/002/716/925/GCF_002716925.3_ASM271692v3	GCF_002716925.3_ASM271692v3_genomic.fna	5186797	5739324	4	5186797	Excellent
Bacteria	Mycobacterium avium	1764		439334	5.27587	GCA_001865635.4	-	ftp://ftp.ncbi.nlm.nih.gov/genomes/all/GCF/001/865/635/GCF_001865635.4_ASM186563v4	GCF_001865635.4_ASM186563v4_genomic.fna	5178488	5275873	3	5178488	Excellent
Bacteria	Mycobacterium avium	1764		439334	5.23216	GCA_964205035.1	-	ftp://ftp.ncbi.nlm.nih.gov/genomes/all/GCF/964/205/035/GCF_964205035.1_18MA0850	GCF_964205035.1_18MA0850_genomic.fna	5160223	5232156	3	5160223	Excellent
Bacteria	Mycobacterium avium	1764		439334	5.19861	GCA_964205045.1	-	ftp://ftp.ncbi.nlm.nih.gov/genomes/all/GCF/964/205/045/GCF_964205045.1_18MA0854	GCF_964205045.1_18MA0854_genomic.fna	5132125	5198611	3	5132125	Excellent
Bacteria	Mycobacterium avium	1764		439334	5.16774	GCA_005518015.1	-	ftp://ftp.ncbi.nlm.nih.gov/genomes/all/GCF/005/518/015/GCF_005518015.1_ASM551801v1	GCF_005518015.1_ASM551801v1_genomic.fna	5101624	5167741	3	5101624	Excellent
Bacteria	Mycobacterium avium	1764		439334	5.29141	GCA_002716905.4	-	ftp://ftp.ncbi.nlm.nih.gov/genomes/all/GCF/002/716/905/GCF_002716905.3_ASM271690v4	GCF_002716905.3_ASM271690v4_genomic.fna	5100596	5291408	4	5100596	Excellent
Bacteria	Mycobacterium avium	1764		439334	5.43022	GCA_002716965.4	-	ftp://ftp.ncbi.nlm.nih.gov/genomes/all/GCF/002/716/965/GCF_002716965.3_ASM271696v4	GCF_002716965.3_ASM271696v4_genomic.fna	5017982	5430219	3	5017982	Excellent
Bacteria	Mycobacterium avium	1764		439334	5.09829	GCA_020227575.1	-	ftp://ftp.ncbi.nlm.nih.gov/genomes/all/GCA/020/227/575/GCA_020227575.1_ASM2022757v1	GCA_020227575.1_ASM2022757v1_genomic.fna	5098287	5098287	1	5098287	Excellent
Bacteria	Mycobacterium avium	1764		439334	5.05259	GCA_020227555.1	-	ftp://ftp.ncbi.nlm.nih.gov/genomes/all/GCA/020/227/555/GCA_020227555.1_ASM2022755v1	GCA_020227555.1_ASM2022755v1_genomic.fna	5052589	5052589	1	5052589	Excellent
Bacteria	Mycobacterium tuberculosis	1773		1765	4.41181	GCA_005156105.1	-	ftp://ftp.ncbi.nlm.nih.gov/genomes/all/GCF/005/156/105/GCF_005156105.1_ASM515610v1	GCF_005156105.1_ASM515610v1_genomic.fna	4411814	4411814	1	4411814	Excellent
Bacteria	Mycobacterium tuberculosis	1773		1765	4.37071	GCA_001483905.1	-	ftp://ftp.ncbi.nlm.nih.gov/genomes/all/GCF/001/483/905/GCF_001483905.1_ASM148390v1	GCF_001483905.1_ASM148390v1_genomic.fna	4370705	4370705	1	4370705	Excellent
Bacteria	Mycobacterium tuberculosis	1773		1765	4.36507	GCA_902459825.2	-	ftp://ftp.ncbi.nlm.nih.gov/genomes/all/GCA/902/459/825/GCA_902459825.2_MB3601_COMBINED_annotated	GCA_902459825.2_MB3601_COMBINED_annotated_genomic.fna	4365068	4365068	1	4365068	Excellent
Bacteria	Mycobacterium tuberculosis	1773		1765	4.35564	GCA_002975475.1	-	ftp://ftp.ncbi.nlm.nih.gov/genomes/all/GCF/002/975/475/GCF_002975475.1_ASM297547v1	GCF_002975475.1_ASM297547v1_genomic.fna	4355637	4355637	1	4355637	Excellent
Bacteria	Mycobacterium tuberculosis	1773		1765	4.35171	GCA_001078615.1	-	ftp://ftp.ncbi.nlm.nih.gov/genomes/all/GCF/001/078/615/GCF_001078615.1_ASM107861v1	GCF_001078615.1_ASM107861v1_genomic.fna	4351712	4351712	1	4351712	Excellent
Bacteria	Mycobacterium tuberculosis	1773		1765	4.35053	GCA_026727575.1	-	ftp://ftp.ncbi.nlm.nih.gov/genomes/all/GCF/026/727/575/GCF_026727575.1_ASM2672757v1	GCF_026727575.1_ASM2672757v1_genomic.fna	4350529	4350529	1	4350529	Excellent
Bacteria	Mycobacterium tuberculosis	1773		1765	4.34796	GCA_026727615.1	-	ftp://ftp.ncbi.nlm.nih.gov/genomes/all/GCF/026/727/615/GCF_026727615.1_ASM2672761v1	GCF_026727615.1_ASM2672761v1_genomic.fna	4347959	4347959	1	4347959	Excellent
Bacteria	Mycobacterium tuberculosis	1773		1765	4.34765	GCA_000934325.3	-	ftp://ftp.ncbi.nlm.nih.gov/genomes/all/GCA/000/934/325/GCA_000934325.3_ASM93432v3	GCA_000934325.3_ASM93432v3_genomic.fna	4347648	4347648	1	4347648	Excellent
Bacteria	Mycobacterium tuberculosis	1773		1765	4.34229	GCA_028768425.1	-	ftp://ftp.ncbi.nlm.nih.gov/genomes/all/GCF/028/768/425/GCF_028768425.1_ASM2876842v1	GCF_028768425.1_ASM2876842v1_genomic.fna	4342292	4342292	1	4342292	Excellent
Bacteria	Mycobacterium tuberculosis	1773		1765	4.3327	GCA_005155785.1	-	ftp://ftp.ncbi.nlm.nih.gov/genomes/all/GCF/005/155/785/GCF_005155785.1_ASM515578v1	GCF_005155785.1_ASM515578v1_genomic.fna	4332698	4332698	1	4332698	Excellent
Bacteria	Mycobacterium tuberculosis	1773		1765	4.37446	GCA_025908415.1	-	ftp://ftp.ncbi.nlm.nih.gov/genomes/all/GCF/025/908/415/GCF_025908415.1_ASM2590841v1	GCF_025908415.1_ASM2590841v1_genomic.fna	4374455	4374455	1	4374455	Excellent
Bacteria	Mycobacterium tuberculosis	1773		1765	4.37454	GCA_026013685.1	-	ftp://ftp.ncbi.nlm.nih.gov/genomes/all/GCF/026/013/685/GCF_026013685.1_ASM2601368v1	GCF_026013685.1_ASM2601368v1_genomic.fna	4374537	4374537	1	4374537	Excellent
Bacteria	Mycobacterium tuberculosis	1773		1765	4.3499	GCA_008033095.1	-	ftp://ftp.ncbi.nlm.nih.gov/genomes/all/GCF/008/033/095/GCF_008033095.1_ASM803309v1	GCF_008033095.1_ASM803309v1_genomic.fna	4349904	4349904	1	4349904	Excellent
Bacteria	Mycobacterium tuberculosis	1773		1765	4.3499	GCA_031199985.1	-	ftp://ftp.ncbi.nlm.nih.gov/genomes/all/GCA/031/199/985/GCA_031199985.1_ASM3119998v1	GCA_031199985.1_ASM3119998v1_genomic.fna	4349904	4349904	1	4349904	Excellent
Bacteria	Mycobacterium tuberculosis	1773		1765	4.3499	GCA_031201715.1	-	ftp://ftp.ncbi.nlm.nih.gov/genomes/all/GCA/031/201/715/GCA_031201715.1_ASM3120171v1	GCA_031201715.1_ASM3120171v1_genomic.fna	4349904	4349904	1	4349904	Excellent
Bacteria	Mycobacterium tuberculosis	1773		1765	4.3501	GCA_002504245.2	-	ftp://ftp.ncbi.nlm.nih.gov/genomes/all/GCF/002/504/245/GCF_002504245.2_ASM250424v2	GCF_002504245.2_ASM250424v2_genomic.fna	4350102	4350102	1	4350102	Excellent
Bacteria	Mycobacterium tuberculosis	1773		1765	4.36395	GCA_001293105.1	-	ftp://ftp.ncbi.nlm.nih.gov/genomes/all/GCF/001/293/105/GCF_001293105.1_ASM129310v1	GCF_001293105.1_ASM129310v1_genomic.fna	4363945	4363945	1	4363945	Excellent
Bacteria	Mycobacterium tuberculosis	1773		1765	4.3499	GCA_031201325.1	-	ftp://ftp.ncbi.nlm.nih.gov/genomes/all/GCA/031/201/325/GCA_031201325.1_ASM3120132v1	GCA_031201325.1_ASM3120132v1_genomic.fna	4349904	4349904	1	4349904	Excellent
Bacteria	Mycobacterium tuberculosis	1773		1765	4.3499	GCA_031201695.1	-	ftp://ftp.ncbi.nlm.nih.gov/genomes/all/GCA/031/201/695/GCA_031201695.1_ASM3120169v1	GCA_031201695.1_ASM3120169v1_genomic.fna	4349896	4349896	1	4349896	Excellent
Bacteria	Tropheryma whipplei	2039	Tropheryma whipplei TW08/27	218496	0.925938	GCA_000196075.1	REPR	ftp://ftp.ncbi.nlm.nih.gov/genomes/all/GCA/000/196/075/GCA_000196075.1_ASM19607v1	GCA_000196075.1_ASM19607v1_genomic.fna	925938	925938	1	925938	Excellent
Bacteria	Actinobacillus pleuropneumoniae	715		715	2.31866	GCA_003290385.1	REPR	ftp://ftp.ncbi.nlm.nih.gov/genomes/all/GCF/003/290/385/GCF_003290385.1_ASM329038v1	GCF_003290385.1_ASM329038v1_genomic.fna	2318657	2318657	1	2318657	Excellent
Bacteria	Actinobacillus pleuropneumoniae	715		715	2.40907	GCA_017357465.1	-	ftp://ftp.ncbi.nlm.nih.gov/genomes/all/GCA/017/357/465/GCA_017357465.1_ASM1735746v1	GCA_017357465.1_ASM1735746v1_genomic.fna	2409072	2409072	1	2409072	Excellent
Bacteria	Actinobacillus pleuropneumoniae	715		715	2.39042	GCA_026153635.1	-	ftp://ftp.ncbi.nlm.nih.gov/genomes/all/GCF/026/153/635/GCF_026153635.1_ASM2615363v1	GCF_026153635.1_ASM2615363v1_genomic.fna	2390416	2390416	1	2390416	Excellent
Bacteria	Actinobacillus pleuropneumoniae	715		715	2.41541	GCA_041273615.1	-	ftp://ftp.ncbi.nlm.nih.gov/genomes/all/GCF/041/273/615/GCF_041273615.1_ASM4127361v1	GCF_041273615.1_ASM4127361v1_genomic.fna	2383876	2415409	2	2383876	Excellent
Bacteria	Actinobacillus pleuropneumoniae	715		715	2.37983	GCA_023100885.1	-	ftp://ftp.ncbi.nlm.nih.gov/genomes/all/GCA/023/100/885/GCA_023100885.1_ASM2310088v1	GCA_023100885.1_ASM2310088v1_genomic.fna	2379826	2379826	1	2379826	Excellent
Bacteria	Actinobacillus pleuropneumoniae	715		715	2.3643	GCA_023035175.1	-	ftp://ftp.ncbi.nlm.nih.gov/genomes/all/GCA/023/035/175/GCA_023035175.1_ASM2303517v1	GCA_023035175.1_ASM2303517v1_genomic.fna	2364304	2364304	1	2364304	Excellent
Bacteria	Actinobacillus pleuropneumoniae	715		715	2.36173	GCA_021953185.1	-	ftp://ftp.ncbi.nlm.nih.gov/genomes/all/GCA/021/953/185/GCA_021953185.1_ASM2195318v1	GCA_021953185.1_ASM2195318v1_genomic.fna	2361730	2361730	1	2361730	Excellent
Bacteria	Actinobacillus pleuropneumoniae	715		715	2.36551	GCA_003431405.1	-	ftp://ftp.ncbi.nlm.nih.gov/genomes/all/GCF/003/431/405/GCF_003431405.1_ASM343140v1	GCF_003431405.1_ASM343140v1_genomic.fna	2357806	2365505	2	2357806	Excellent
Bacteria	Actinobacillus pleuropneumoniae	715		715	2.35054	GCA_040616345.1	-	ftp://ftp.ncbi.nlm.nih.gov/genomes/all/GCF/040/616/345/GCF_040616345.1_ASM4061634v1	GCF_040616345.1_ASM4061634v1_genomic.fna	2350537	2350537	1	2350537	Excellent
Bacteria	Actinobacillus pleuropneumoniae	715		715	2.33526	GCA_900475195.1	-	ftp://ftp.ncbi.nlm.nih.gov/genomes/all/GCA/900/475/195/GCA_900475195.1_42650_C01	GCA_900475195.1_42650_C01_genomic.fna	2335264	2335264	1	2335264	Excellent
Bacteria	Actinobacillus pleuropneumoniae	715		715	2.32553	GCA_900638445.1	-	ftp://ftp.ncbi.nlm.nih.gov/genomes/all/GCA/900/638/445/GCA_900638445.1_57675_E01	GCA_900638445.1_57675_E01_genomic.fna	2325526	2325526	1	2325526	Excellent
Bacteria	Actinobacillus pleuropneumoniae	715		715	2.31867	GCA_027941935.1	-	ftp://ftp.ncbi.nlm.nih.gov/genomes/all/GCF/027/941/935/GCF_027941935.1_ASM2794193v1	GCF_027941935.1_ASM2794193v1_genomic.fna	2318671	2318671	1	2318671	Excellent
Bacteria	Actinobacillus pleuropneumoniae	715		715	2.32805	GCA_023921245.1	-	ftp://ftp.ncbi.nlm.nih.gov/genomes/all/GCA/023/921/245/GCA_023921245.1_ASM2392124v1	GCA_023921245.1_ASM2392124v1_genomic.fna	2317956	2328050	2	2317956	Excellent
Bacteria	Actinobacillus pleuropneumoniae	715		715	2.31241	GCA_021957145.1	-	ftp://ftp.ncbi.nlm.nih.gov/genomes/all/GCA/021/957/145/GCA_021957145.1_ASM2195714v1	GCA_021957145.1_ASM2195714v1_genomic.fna	2312414	2312414	1	2312414	Excellent
Bacteria	Actinobacillus pleuropneumoniae	715		715	2.30907	GCA_021952605.1	-	ftp://ftp.ncbi.nlm.nih.gov/genomes/all/GCA/021/952/605/GCA_021952605.1_ASM2195260v1	GCA_021952605.1_ASM2195260v1_genomic.fna	2309071	2309071	1	2309071	Excellent
Bacteria	Actinobacillus pleuropneumoniae	715		715	2.30848	GCA_021957065.1	-	ftp://ftp.ncbi.nlm.nih.gov/genomes/all/GCA/021/957/065/GCA_021957065.1_ASM2195706v1	GCA_021957065.1_ASM2195706v1_genomic.fna	2308478	2308478	1	2308478	Excellent
Bacteria	Actinobacillus pleuropneumoniae	715		715	2.30131	GCA_041272965.1	-	ftp://ftp.ncbi.nlm.nih.gov/genomes/all/GCF/041/272/965/GCF_041272965.1_ASM4127296v1	GCF_041272965.1_ASM4127296v1_genomic.fna	2301308	2301308	1	2301308	Excellent
Bacteria	Actinobacillus pleuropneumoniae	715		715	2.30019	GCA_021953265.1	-	ftp://ftp.ncbi.nlm.nih.gov/genomes/all/GCA/021/953/265/GCA_021953265.1_ASM2195326v1	GCA_021953265.1_ASM2195326v1_genomic.fna	2297880	2300190	2	2297880	Excellent
Bacteria	Actinobacillus pleuropneumoniae	715		715	2.28476	GCA_021952465.1	-	ftp://ftp.ncbi.nlm.nih.gov/genomes/all/GCA/021/952/465/GCA_021952465.1_ASM2195246v1	GCA_021952465.1_ASM2195246v1_genomic.fna	2284762	2284762	1	2284762	Excellent
Bacteria	Actinobacillus pleuropneumoniae	715		715	2.28051	GCA_023520775.1	-	ftp://ftp.ncbi.nlm.nih.gov/genomes/all/GCA/023/520/775/GCA_023520775.1_ASM2352077v1	GCA_023520775.1_ASM2352077v1_genomic.fna	2271987	2280511	3	2271987	Excellent
Bacteria	Actinobacillus pleuropneumoniae	715		715	2.2523	GCA_021957105.1	-	ftp://ftp.ncbi.nlm.nih.gov/genomes/all/GCA/021/957/105/GCA_021957105.1_ASM2195710v1	GCA_021957105.1_ASM2195710v1_genomic.fna	2252295	2252295	1	2252295	Excellent
Bacteria	Actinobacillus pleuropneumoniae	715		715	2.24583	GCA_021952945.1	-	ftp://ftp.ncbi.nlm.nih.gov/genomes/all/GCA/021/952/945/GCA_021952945.1_ASM2195294v1	GCA_021952945.1_ASM2195294v1_genomic.fna	2245829	2245829	1	2245829	Excellent
Bacteria	Actinobacillus pleuropneumoniae	715		715	2.24011	GCA_021953005.1	-	ftp://ftp.ncbi.nlm.nih.gov/genomes/all/GCA/021/953/005/GCA_021953005.1_ASM2195300v1	GCA_021953005.1_ASM2195300v1_genomic.fna	2240110	2240110	1	2240110	Excellent
Bacteria	Actinobacillus pleuropneumoniae	715		715	2.23563	GCA_021957205.1	-	ftp://ftp.ncbi.nlm.nih.gov/genomes/all/GCA/021/957/205/GCA_021957205.1_ASM2195720v1	GCA_021957205.1_ASM2195720v1_genomic.fna	2235635	2235635	1	2235635	Excellent
Bacteria	Actinobacillus pleuropneumoniae	715		715	2.22384	GCA_021953125.1	-	ftp://ftp.ncbi.nlm.nih.gov/genomes/all/GCA/021/953/125/GCA_021953125.1_ASM2195312v1	GCA_021953125.1_ASM2195312v1_genomic.fna	2223843	2223843	1	2223843	Excellent
Bacteria	Actinobacillus pleuropneumoniae	715		715	2.21466	GCA_021953085.1	-	ftp://ftp.ncbi.nlm.nih.gov/genomes/all/GCA/021/953/085/GCA_021953085.1_ASM2195308v1	GCA_021953085.1_ASM2195308v1_genomic.fna	2214657	2214657	1	2214657	Excellent
Bacteria	Prochlorococcus marinus	1219	Prochlorococcus marinus str. MIT 9515	167542	1.70418	GCA_000015665.1	REPR	ftp://ftp.ncbi.nlm.nih.gov/genomes/all/GCA/000/015/665/GCA_000015665.1_ASM1566v1	GCA_000015665.1_ASM1566v1_genomic.fna	1704176	1704176	1	1704176	Excellent
Bacteria	Haemophilus influenzae	727		727	1.89066	GCA_020736045.1	REPR	ftp://ftp.ncbi.nlm.nih.gov/genomes/all/GCA/020/736/045/GCA_020736045.1_ASM2073604v1	GCA_020736045.1_ASM2073604v1_genomic.fna	1890662	1890662	1	1890662	Excellent
Bacteria	Haemophilus influenzae	727		727	1.89064	GCA_001457655.1	-	ftp://ftp.ncbi.nlm.nih.gov/genomes/all/GCF/001/457/655/GCF_001457655.1_NCTC8143	GCF_001457655.1_NCTC8143_genomic.fna	1890645	1890645	1	1890645	Excellent
Bacteria	Haemophilus influenzae	727		727	2.0834	GCA_038431815.1	-	ftp://ftp.ncbi.nlm.nih.gov/genomes/all/GCF/038/431/815/GCF_038431815.1_ASM3843181v1	GCF_038431815.1_ASM3843181v1_genomic.fna	2083396	2083396	1	2083396	Excellent
Bacteria	Haemophilus influenzae	727		727	2.04465	GCA_038431845.1	-	ftp://ftp.ncbi.nlm.nih.gov/genomes/all/GCF/038/431/845/GCF_038431845.1_ASM3843184v1	GCF_038431845.1_ASM3843184v1_genomic.fna	2044647	2044647	1	2044647	Excellent
Bacteria	Haemophilus influenzae	727		727	2.04401	GCA_900475535.1	-	ftp://ftp.ncbi.nlm.nih.gov/genomes/all/GCA/900/475/535/GCA_900475535.1_44310_E01	GCA_900475535.1_44310_E01_genomic.fna	2044007	2044007	1	2044007	Excellent
Bacteria	Haemophilus influenzae	727		727	2.0251	GCA_038431805.1	-	ftp://ftp.ncbi.nlm.nih.gov/genomes/all/GCF/038/431/805/GCF_038431805.1_ASM3843180v1	GCF_038431805.1_ASM3843180v1_genomic.fna	2025102	2025102	1	2025102	Excellent
Bacteria	Haemophilus influenzae	727		727	2.01911	GCA_038431825.1	-	ftp://ftp.ncbi.nlm.nih.gov/genomes/all/GCF/038/431/825/GCF_038431825.1_ASM3843182v1	GCF_038431825.1_ASM3843182v1_genomic.fna	2019110	2019110	1	2019110	Excellent
Bacteria	Haemophilus influenzae	727		727	2.013	GCA_003425505.1	-	ftp://ftp.ncbi.nlm.nih.gov/genomes/all/GCF/003/425/505/GCF_003425505.1_ASM342550v1	GCF_003425505.1_ASM342550v1_genomic.fna	2013003	2013003	1	2013003	Excellent
Bacteria	Haemophilus influenzae	727		727	2.00779	GCA_038431855.1	-	ftp://ftp.ncbi.nlm.nih.gov/genomes/all/GCF/038/431/855/GCF_038431855.1_ASM3843185v1	GCF_038431855.1_ASM3843185v1_genomic.fna	2007792	2007792	1	2007792	Excellent
Bacteria	Haemophilus influenzae	727		727	2.00717	GCA_038431875.1	-	ftp://ftp.ncbi.nlm.nih.gov/genomes/all/GCF/038/431/875/GCF_038431875.1_ASM3843187v1	GCF_038431875.1_ASM3843187v1_genomic.fna	2007169	2007169	1	2007169	Excellent
Bacteria	Haemophilus influenzae	727		727	1.97979	GCA_019703385.1	-	ftp://ftp.ncbi.nlm.nih.gov/genomes/all/GCA/019/703/385/GCA_019703385.1_ASM1970338v1	GCA_019703385.1_ASM1970338v1_genomic.fna	1979786	1979786	1	1979786	Excellent
Bacteria	Haemophilus influenzae	727		727	1.97972	GCA_019703365.1	-	ftp://ftp.ncbi.nlm.nih.gov/genomes/all/GCA/019/703/365/GCA_019703365.1_ASM1970336v1	GCA_019703365.1_ASM1970336v1_genomic.fna	1979718	1979718	1	1979718	Excellent
Bacteria	Haemophilus influenzae	727		727	1.96351	GCA_038431795.1	-	ftp://ftp.ncbi.nlm.nih.gov/genomes/all/GCF/038/431/795/GCF_038431795.1_ASM3843179v1	GCF_038431795.1_ASM3843179v1_genomic.fna	1963515	1963515	1	1963515	Excellent
Bacteria	Haemophilus influenzae	727		727	1.95789	GCA_038431865.1	-	ftp://ftp.ncbi.nlm.nih.gov/genomes/all/GCF/038/431/865/GCF_038431865.1_ASM3843186v1	GCF_038431865.1_ASM3843186v1_genomic.fna	1957895	1957895	1	1957895	Excellent
Bacteria	Haemophilus influenzae	727		727	1.95739	GCA_013394405.1	-	ftp://ftp.ncbi.nlm.nih.gov/genomes/all/GCA/013/394/405/GCA_013394405.1_ASM1339440v1	GCA_013394405.1_ASM1339440v1_genomic.fna	1957393	1957393	1	1957393	Excellent
Bacteria	Haemophilus influenzae	727		727	1.95339	GCA_019703755.1	-	ftp://ftp.ncbi.nlm.nih.gov/genomes/all/GCA/019/703/755/GCA_019703755.1_ASM1970375v1	GCA_019703755.1_ASM1970375v1_genomic.fna	1953394	1953394	1	1953394	Excellent
Bacteria	Haemophilus influenzae	727		727	1.94888	GCA_900638105.1	-	ftp://ftp.ncbi.nlm.nih.gov/genomes/all/GCA/900/638/105/GCA_900638105.1_56433_A01	GCA_900638105.1_56433_A01_genomic.fna	1948880	1948880	1	1948880	Excellent
Bacteria	Haemophilus influenzae	727		727	1.93806	GCA_036542085.1	-	ftp://ftp.ncbi.nlm.nih.gov/genomes/all/GCF/036/542/085/GCF_036542085.1_ASM3654208v1	GCF_036542085.1_ASM3654208v1_genomic.fna	1938061	1938061	1	1938061	Excellent
Bacteria	Haemophilus influenzae	727		727	1.93669	GCA_019703795.1	-	ftp://ftp.ncbi.nlm.nih.gov/genomes/all/GCA/019/703/795/GCA_019703795.1_ASM1970379v1	GCA_019703795.1_ASM1970379v1_genomic.fna	1936686	1936686	1	1936686	Excellent
Bacteria	Haemophilus influenzae	727		727	1.9199	GCA_003352405.1	-	ftp://ftp.ncbi.nlm.nih.gov/genomes/all/GCF/003/352/405/GCF_003352405.1_ASM335240v1	GCF_003352405.1_ASM335240v1_genomic.fna	1919901	1919901	1	1919901	Excellent
Bacteria	Haemophilus influenzae	727		727	1.91705	GCA_919949215.1	-	ftp://ftp.ncbi.nlm.nih.gov/genomes/all/GCA/919/949/215/GCA_919949215.1_KRLund_NTHi_Assembly_Genome3655	GCA_919949215.1_KRLund_NTHi_Assembly_Genome3655_genomic.fna	1917048	1917048	1	1917048	Excellent
Bacteria	Haemophilus influenzae	727		727	1.91536	GCA_900478325.1	-	ftp://ftp.ncbi.nlm.nih.gov/genomes/all/GCA/900/478/325/GCA_900478325.1_33962_G01	GCA_900478325.1_33962_G01_genomic.fna	1915356	1915356	1	1915356	Excellent
Bacteria	Haemophilus influenzae	727		727	1.91478	GCA_003352345.1	-	ftp://ftp.ncbi.nlm.nih.gov/genomes/all/GCF/003/352/345/GCF_003352345.1_ASM335234v1	GCF_003352345.1_ASM335234v1_genomic.fna	1914782	1914782	1	1914782	Excellent
Bacteria	Haemophilus influenzae	727		727	1.91472	GCA_019703595.1	-	ftp://ftp.ncbi.nlm.nih.gov/genomes/all/GCA/019/703/595/GCA_019703595.1_ASM1970359v1	GCA_019703595.1_ASM1970359v1_genomic.fna	1914722	1914722	1	1914722	Excellent
Bacteria	Haemophilus influenzae	727		727	1.91189	GCA_019703695.1	-	ftp://ftp.ncbi.nlm.nih.gov/genomes/all/GCA/019/703/695/GCA_019703695.1_ASM1970369v1	GCA_019703695.1_ASM1970369v1_genomic.fna	1911890	1911890	1	1911890	Excellent
Bacteria	Haemophilus influenzae	727		727	1.90814	GCA_003425645.1	-	ftp://ftp.ncbi.nlm.nih.gov/genomes/all/GCF/003/425/645/GCF_003425645.1_ASM342564v1	GCF_003425645.1_ASM342564v1_genomic.fna	1908143	1908143	1	1908143	Excellent
Bacteria	Haemophilus influenzae	727		727	1.90431	GCA_003425955.1	-	ftp://ftp.ncbi.nlm.nih.gov/genomes/all/GCF/003/425/955/GCF_003425955.1_ASM342595v1	GCF_003425955.1_ASM342595v1_genomic.fna	1904311	1904311	1	1904311	Excellent
Bacteria	Haemophilus influenzae	727		727	1.9026	GCA_019930705.1	-	ftp://ftp.ncbi.nlm.nih.gov/genomes/all/GCA/019/930/705/GCA_019930705.1_ASM1993070v1	GCA_019930705.1_ASM1993070v1_genomic.fna	1902597	1902597	1	1902597	Excellent
Bacteria	Haemophilus influenzae	727		727	1.90254	GCA_019703545.1	-	ftp://ftp.ncbi.nlm.nih.gov/genomes/all/GCA/019/703/545/GCA_019703545.1_ASM1970354v1	GCA_019703545.1_ASM1970354v1_genomic.fna	1902536	1902536	1	1902536	Excellent
Bacteria	Haemophilus influenzae	727		727	1.90156	GCA_002966695.1	-	ftp://ftp.ncbi.nlm.nih.gov/genomes/all/GCF/002/966/695/GCF_002966695.1_ASM296669v1	GCF_002966695.1_ASM296669v1_genomic.fna	1901558	1901558	1	1901558	Excellent
Bacteria	Haemophilus influenzae	727		727	1.90153	GCA_002966715.1	-	ftp://ftp.ncbi.nlm.nih.gov/genomes/all/GCF/002/966/715/GCF_002966715.1_ASM296671v1	GCF_002966715.1_ASM296671v1_genomic.fna	1901533	1901533	1	1901533	Excellent
Bacteria	Haemophilus influenzae	727		727	1.89731	GCA_003425525.1	-	ftp://ftp.ncbi.nlm.nih.gov/genomes/all/GCF/003/425/525/GCF_003425525.1_ASM342552v1	GCF_003425525.1_ASM342552v1_genomic.fna	1897311	1897311	1	1897311	Excellent
Bacteria	Haemophilus influenzae	727		727	1.89468	GCA_014931495.1	-	ftp://ftp.ncbi.nlm.nih.gov/genomes/all/GCA/014/931/495/GCA_014931495.1_ASM1493149v1	GCA_014931495.1_ASM1493149v1_genomic.fna	1894676	1894676	1	1894676	Excellent
Bacteria	Haemophilus influenzae	727		727	1.89047	GCA_900478275.1	-	ftp://ftp.ncbi.nlm.nih.gov/genomes/all/GCA/900/478/275/GCA_900478275.1_34211_D02	GCA_900478275.1_34211_D02_genomic.fna	1890469	1890469	1	1890469	Excellent
Bacteria	Haemophilus influenzae	727		727	1.88793	GCA_003352365.1	-	ftp://ftp.ncbi.nlm.nih.gov/genomes/all/GCF/003/352/365/GCF_003352365.1_ASM335236v1	GCF_003352365.1_ASM335236v1_genomic.fna	1887933	1887933	1	1887933	Excellent
Bacteria	Haemophilus influenzae	727		727	1.88762	GCA_000931625.1	-	ftp://ftp.ncbi.nlm.nih.gov/genomes/all/GCA/000/931/625/GCA_000931625.1_ASM93162v1	GCA_000931625.1_ASM93162v1_genomic.fna	1887620	1887620	1	1887620	Excellent
Bacteria	Haemophilus influenzae	727		727	1.88734	GCA_008831525.1	-	ftp://ftp.ncbi.nlm.nih.gov/genomes/all/GCF/008/831/525/GCF_008831525.1_ASM883152v1	GCF_008831525.1_ASM883152v1_genomic.fna	1887343	1887343	1	1887343	Excellent
Bacteria	Haemophilus influenzae	727		727	1.88648	GCA_019703525.1	-	ftp://ftp.ncbi.nlm.nih.gov/genomes/all/GCA/019/703/525/GCA_019703525.1_ASM1970352v1	GCA_019703525.1_ASM1970352v1_genomic.fna	1886480	1886480	1	1886480	Excellent
Bacteria	Haemophilus influenzae	727		727	1.88645	GCA_002966615.1	-	ftp://ftp.ncbi.nlm.nih.gov/genomes/all/GCF/002/966/615/GCF_002966615.1_ASM296661v1	GCF_002966615.1_ASM296661v1_genomic.fna	1886450	1886450	1	1886450	Excellent
Bacteria	Haemophilus influenzae	727		727	1.88641	GCA_002966635.1	-	ftp://ftp.ncbi.nlm.nih.gov/genomes/all/GCF/002/966/635/GCF_002966635.1_ASM296663v1	GCF_002966635.1_ASM296663v1_genomic.fna	1886411	1886411	1	1886411	Excellent
Bacteria	Haemophilus influenzae	727		727	1.8845	GCA_019703675.1	-	ftp://ftp.ncbi.nlm.nih.gov/genomes/all/GCA/019/703/675/GCA_019703675.1_ASM1970367v1	GCA_019703675.1_ASM1970367v1_genomic.fna	1884503	1884503	1	1884503	Excellent
Bacteria	Haemophilus influenzae	727		727	1.88264	GCA_019703735.1	-	ftp://ftp.ncbi.nlm.nih.gov/genomes/all/GCA/019/703/735/GCA_019703735.1_ASM1970373v1	GCA_019703735.1_ASM1970373v1_genomic.fna	1882642	1882642	1	1882642	Excellent
Bacteria	Haemophilus influenzae	727		727	1.87994	GCA_900635805.1	-	ftp://ftp.ncbi.nlm.nih.gov/genomes/all/GCA/900/635/805/GCA_900635805.1_34211_C02	GCA_900635805.1_34211_C02_genomic.fna	1879945	1879945	1	1879945	Excellent
Bacteria	Haemophilus influenzae	727		727	1.87689	GCA_901472485.1	-	ftp://ftp.ncbi.nlm.nih.gov/genomes/all/GCA/901/472/485/GCA_901472485.1_35860_G01	GCA_901472485.1_35860_G01_genomic.fna	1876886	1876886	1	1876886	Excellent
Bacteria	Haemophilus influenzae	727		727	1.86514	GCA_900478735.1	-	ftp://ftp.ncbi.nlm.nih.gov/genomes/all/GCA/900/478/735/GCA_900478735.1_33763_D01	GCA_900478735.1_33763_D01_genomic.fna	1865137	1865137	1	1865137	Excellent
Bacteria	Haemophilus influenzae	727		727	1.8602	GCA_003351445.1	-	ftp://ftp.ncbi.nlm.nih.gov/genomes/all/GCF/003/351/445/GCF_003351445.1_ASM335144v1	GCF_003351445.1_ASM335144v1_genomic.fna	1860196	1860196	1	1860196	Excellent
Bacteria	Haemophilus influenzae	727		727	1.86011	GCA_900635795.1	-	ftp://ftp.ncbi.nlm.nih.gov/genomes/all/GCA/900/635/795/GCA_900635795.1_33962_B02	GCA_900635795.1_33962_B02_genomic.fna	1860106	1860106	1	1860106	Excellent
Bacteria	Haemophilus influenzae	727		727	1.85863	GCA_003425565.1	-	ftp://ftp.ncbi.nlm.nih.gov/genomes/all/GCF/003/425/565/GCF_003425565.1_ASM342556v1	GCF_003425565.1_ASM342556v1_genomic.fna	1858634	1858634	1	1858634	Excellent
Bacteria	Haemophilus influenzae	727		727	1.85863	GCA_003425605.1	-	ftp://ftp.ncbi.nlm.nih.gov/genomes/all/GCF/003/425/605/GCF_003425605.1_ASM342560v1	GCF_003425605.1_ASM342560v1_genomic.fna	1858630	1858630	1	1858630	Excellent
Bacteria	Haemophilus influenzae	727		727	1.85718	GCA_002966575.1	-	ftp://ftp.ncbi.nlm.nih.gov/genomes/all/GCF/002/966/575/GCF_002966575.1_ASM296657v1	GCF_002966575.1_ASM296657v1_genomic.fna	1857175	1857175	1	1857175	Excellent
Bacteria	Haemophilus influenzae	727		727	1.85705	GCA_002966595.1	-	ftp://ftp.ncbi.nlm.nih.gov/genomes/all/GCF/002/966/595/GCF_002966595.1_ASM296659v1	GCF_002966595.1_ASM296659v1_genomic.fna	1857048	1857048	1	1857048	Excellent
Bacteria	Haemophilus influenzae	727		727	1.85339	GCA_019703405.1	-	ftp://ftp.ncbi.nlm.nih.gov/genomes/all/GCA/019/703/405/GCA_019703405.1_ASM1970340v1	GCA_019703405.1_ASM1970340v1_genomic.fna	1853393	1853393	1	1853393	Excellent
Bacteria	Haemophilus influenzae	727		727	1.85231	GCA_016861285.1	-	ftp://ftp.ncbi.nlm.nih.gov/genomes/all/GCA/016/861/285/GCA_016861285.1_ASM1686128v1	GCA_016861285.1_ASM1686128v1_genomic.fna	1852308	1852308	1	1852308	Excellent
Bacteria	Haemophilus influenzae	727		727	1.8509	GCA_000767075.1	-	ftp://ftp.ncbi.nlm.nih.gov/genomes/all/GCA/000/767/075/GCA_000767075.1_ASM76707v1	GCA_000767075.1_ASM76707v1_genomic.fna	1850897	1850897	1	1850897	Excellent
Bacteria	Haemophilus influenzae	727		727	1.85079	GCA_900475995.1	-	ftp://ftp.ncbi.nlm.nih.gov/genomes/all/GCA/900/475/995/GCA_900475995.1_47555_F02	GCA_900475995.1_47555_F02_genomic.fna	1850791	1850791	1	1850791	Excellent
Bacteria	Haemophilus influenzae	727		727	1.84948	GCA_003425935.1	-	ftp://ftp.ncbi.nlm.nih.gov/genomes/all/GCF/003/425/935/GCF_003425935.1_ASM342593v1	GCF_003425935.1_ASM342593v1_genomic.fna	1849483	1849483	1	1849483	Excellent
Bacteria	Haemophilus influenzae	727		727	1.84887	GCA_003351585.1	-	ftp://ftp.ncbi.nlm.nih.gov/genomes/all/GCF/003/351/585/GCF_003351585.1_ASM335158v1	GCF_003351585.1_ASM335158v1_genomic.fna	1848871	1848871	1	1848871	Excellent
Bacteria	Haemophilus influenzae	727		727	1.84821	GCA_003425715.1	-	ftp://ftp.ncbi.nlm.nih.gov/genomes/all/GCF/003/425/715/GCF_003425715.1_ASM342571v1	GCF_003425715.1_ASM342571v1_genomic.fna	1848210	1848210	1	1848210	Excellent
Bacteria	Haemophilus influenzae	727		727	1.8465	GCA_000931605.1	-	ftp://ftp.ncbi.nlm.nih.gov/genomes/all/GCA/000/931/605/GCA_000931605.1_ASM93160v1	GCA_000931605.1_ASM93160v1_genomic.fna	1846503	1846503	1	1846503	Excellent
Bacteria	Haemophilus influenzae	727		727	1.84626	GCA_000931575.1	-	ftp://ftp.ncbi.nlm.nih.gov/genomes/all/GCA/000/931/575/GCA_000931575.1_ASM93157v1	GCA_000931575.1_ASM93157v1_genomic.fna	1846259	1846259	1	1846259	Excellent
Bacteria	Haemophilus influenzae	727		727	1.84592	GCA_038431835.1	-	ftp://ftp.ncbi.nlm.nih.gov/genomes/all/GCF/038/431/835/GCF_038431835.1_ASM3843183v1	GCF_038431835.1_ASM3843183v1_genomic.fna	1840521	1845924	2	1840521	Excellent
Bacteria	Haemophilus influenzae	727		727	1.8405	GCA_003425585.1	-	ftp://ftp.ncbi.nlm.nih.gov/genomes/all/GCF/003/425/585/GCF_003425585.1_ASM342558v1	GCF_003425585.1_ASM342558v1_genomic.fna	1840498	1840498	1	1840498	Excellent
Bacteria	Haemophilus influenzae	727		727	1.84006	GCA_003425815.1	-	ftp://ftp.ncbi.nlm.nih.gov/genomes/all/GCF/003/425/815/GCF_003425815.1_ASM342581v1	GCF_003425815.1_ASM342581v1_genomic.fna	1840062	1840062	1	1840062	Excellent
Bacteria	Haemophilus influenzae	727		727	1.83874	GCA_003425445.1	-	ftp://ftp.ncbi.nlm.nih.gov/genomes/all/GCF/003/425/445/GCF_003425445.1_ASM342544v1	GCF_003425445.1_ASM342544v1_genomic.fna	1838740	1838740	1	1838740	Excellent
Bacteria	Haemophilus influenzae	727		727	1.84261	GCA_020735825.1	-	ftp://ftp.ncbi.nlm.nih.gov/genomes/all/GCA/020/735/825/GCA_020735825.1_ASM2073582v1	GCA_020735825.1_ASM2073582v1_genomic.fna	1837149	1842606	2	1837149	Excellent
Bacteria	Haemophilus influenzae	727		727	1.83448	GCA_900475755.1	-	ftp://ftp.ncbi.nlm.nih.gov/genomes/all/GCA/900/475/755/GCA_900475755.1_45214_B02	GCA_900475755.1_45214_B02_genomic.fna	1834484	1834484	1	1834484	Excellent
Bacteria	Haemophilus influenzae	727		727	1.83428	GCA_020736025.1	-	ftp://ftp.ncbi.nlm.nih.gov/genomes/all/GCA/020/736/025/GCA_020736025.1_ASM2073602v1	GCA_020736025.1_ASM2073602v1_genomic.fna	1834285	1834285	1	1834285	Excellent
Bacteria	Haemophilus influenzae	727		727	1.83386	GCA_003425765.1	-	ftp://ftp.ncbi.nlm.nih.gov/genomes/all/GCF/003/425/765/GCF_003425765.1_ASM342576v1	GCF_003425765.1_ASM342576v1_genomic.fna	1833864	1833864	1	1833864	Excellent
Bacteria	Haemophilus influenzae	727		727	1.83371	GCA_003425465.1	-	ftp://ftp.ncbi.nlm.nih.gov/genomes/all/GCF/003/425/465/GCF_003425465.1_ASM342546v1	GCF_003425465.1_ASM342546v1_genomic.fna	1833710	1833710	1	1833710	Excellent
Bacteria	Haemophilus influenzae	727		727	1.8333	GCA_003425625.1	-	ftp://ftp.ncbi.nlm.nih.gov/genomes/all/GCF/003/425/625/GCF_003425625.1_ASM342562v1	GCF_003425625.1_ASM342562v1_genomic.fna	1833305	1833305	1	1833305	Excellent
Bacteria	Haemophilus influenzae	727		727	1.83251	GCA_019703425.1	-	ftp://ftp.ncbi.nlm.nih.gov/genomes/all/GCA/019/703/425/GCA_019703425.1_ASM1970342v1	GCA_019703425.1_ASM1970342v1_genomic.fna	1832515	1832515	1	1832515	Excellent
Bacteria	Haemophilus influenzae	727		727	1.8307	GCA_037094705.1	-	ftp://ftp.ncbi.nlm.nih.gov/genomes/all/GCF/037/094/705/GCF_037094705.1_ASM3709470v1	GCF_037094705.1_ASM3709470v1_genomic.fna	1830701	1830701	1	1830701	Excellent
Bacteria	Haemophilus influenzae	727		727	1.8307	GCA_041118735.1	-	ftp://ftp.ncbi.nlm.nih.gov/genomes/all/GCF/041/118/735/GCF_041118735.1_Hinf_Rd-KW20_DSM11121v2	GCF_041118735.1_Hinf_Rd-KW20_DSM11121v2_genomic.fna	1830700	1830700	1	1830700	Excellent
Bacteria	Haemophilus influenzae	727		727	1.83068	GCA_002073475.2	-	ftp://ftp.ncbi.nlm.nih.gov/genomes/all/GCF/002/073/475/GCF_002073475.2_ASM207347v2	GCF_002073475.2_ASM207347v2_genomic.fna	1830681	1830681	1	1830681	Excellent
Bacteria	Haemophilus influenzae	727		727	1.82922	GCA_001856725.1	-	ftp://ftp.ncbi.nlm.nih.gov/genomes/all/GCF/001/856/725/GCF_001856725.1_ASM185672v1	GCF_001856725.1_ASM185672v1_genomic.fna	1829217	1829217	1	1829217	Excellent
Bacteria	Haemophilus influenzae	727		727	1.82317	GCA_002966675.1	-	ftp://ftp.ncbi.nlm.nih.gov/genomes/all/GCF/002/966/675/GCF_002966675.1_ASM296667v1	GCF_002966675.1_ASM296667v1_genomic.fna	1823172	1823172	1	1823172	Excellent
Bacteria	Haemophilus influenzae	727		727	1.8231	GCA_002966655.1	-	ftp://ftp.ncbi.nlm.nih.gov/genomes/all/GCF/002/966/655/GCF_002966655.1_ASM296665v1	GCF_002966655.1_ASM296665v1_genomic.fna	1823096	1823096	1	1823096	Excellent
Bacteria	Haemophilus influenzae	727		727	1.82211	GCA_019703655.1	-	ftp://ftp.ncbi.nlm.nih.gov/genomes/all/GCA/019/703/655/GCA_019703655.1_ASM1970365v1	GCA_019703655.1_ASM1970365v1_genomic.fna	1822115	1822115	1	1822115	Excellent
Bacteria	Haemophilus influenzae	727		727	1.81936	GCA_019703495.1	-	ftp://ftp.ncbi.nlm.nih.gov/genomes/all/GCA/019/703/495/GCA_019703495.1_ASM1970349v1	GCA_019703495.1_ASM1970349v1_genomic.fna	1819364	1819364	1	1819364	Excellent
Bacteria	Haemophilus influenzae	727		727	1.81827	GCA_019703635.1	-	ftp://ftp.ncbi.nlm.nih.gov/genomes/all/GCA/019/703/635/GCA_019703635.1_ASM1970363v1	GCA_019703635.1_ASM1970363v1_genomic.fna	1818266	1818266	1	1818266	Excellent
Bacteria	Haemophilus influenzae	727		727	1.81726	GCA_003351425.1	-	ftp://ftp.ncbi.nlm.nih.gov/genomes/all/GCF/003/351/425/GCF_003351425.1_ASM335142v1	GCF_003351425.1_ASM335142v1_genomic.fna	1817261	1817261	1	1817261	Excellent
Bacteria	Haemophilus influenzae	727		727	1.81629	GCA_003351465.1	-	ftp://ftp.ncbi.nlm.nih.gov/genomes/all/GCF/003/351/465/GCF_003351465.1_ASM335146v1	GCF_003351465.1_ASM335146v1_genomic.fna	1816295	1816295	1	1816295	Excellent
Bacteria	Haemophilus influenzae	727		727	1.81608	GCA_019703575.1	-	ftp://ftp.ncbi.nlm.nih.gov/genomes/all/GCA/019/703/575/GCA_019703575.1_ASM1970357v1	GCA_019703575.1_ASM1970357v1_genomic.fna	1816076	1816076	1	1816076	Excellent
Bacteria	Haemophilus influenzae	727		727	1.81387	GCA_002966735.1	-	ftp://ftp.ncbi.nlm.nih.gov/genomes/all/GCF/002/966/735/GCF_002966735.1_ASM296673v1	GCF_002966735.1_ASM296673v1_genomic.fna	1813865	1813865	1	1813865	Excellent
Bacteria	Haemophilus influenzae	727		727	1.81242	GCA_002988215.2	-	ftp://ftp.ncbi.nlm.nih.gov/genomes/all/GCF/002/988/215/GCF_002988215.2_ASM298821v2	GCF_002988215.2_ASM298821v2_genomic.fna	1812418	1812418	1	1812418	Excellent
Bacteria	Haemophilus influenzae	727		727	1.81213	GCA_002988885.2	-	ftp://ftp.ncbi.nlm.nih.gov/genomes/all/GCF/002/988/885/GCF_002988885.2_ASM298888v2	GCF_002988885.2_ASM298888v2_genomic.fna	1812134	1812134	1	1812134	Excellent
Bacteria	Haemophilus influenzae	727		727	1.8113	GCA_003425485.1	-	ftp://ftp.ncbi.nlm.nih.gov/genomes/all/GCF/003/425/485/GCF_003425485.1_ASM342548v1	GCF_003425485.1_ASM342548v1_genomic.fna	1811303	1811303	1	1811303	Excellent
Bacteria	Haemophilus influenzae	727		727	1.81098	GCA_019703615.1	-	ftp://ftp.ncbi.nlm.nih.gov/genomes/all/GCA/019/703/615/GCA_019703615.1_ASM1970361v1	GCA_019703615.1_ASM1970361v1_genomic.fna	1810977	1810977	1	1810977	Excellent
Bacteria	Haemophilus influenzae	727		727	1.80964	GCA_014701215.1	-	ftp://ftp.ncbi.nlm.nih.gov/genomes/all/GCA/014/701/215/GCA_014701215.1_ASM1470121v1	GCA_014701215.1_ASM1470121v1_genomic.fna	1809645	1809645	1	1809645	Excellent
Bacteria	Haemophilus influenzae	727		727	1.80593	GCA_019703455.1	-	ftp://ftp.ncbi.nlm.nih.gov/genomes/all/GCA/019/703/455/GCA_019703455.1_ASM1970345v1	GCA_019703455.1_ASM1970345v1_genomic.fna	1805925	1805925	1	1805925	Excellent
Bacteria	Haemophilus influenzae	727		727	1.8055	GCA_919946725.1	-	ftp://ftp.ncbi.nlm.nih.gov/genomes/all/GCA/919/946/725/GCA_919946725.1_KRLund_NTHi_Assembly_Genome271	GCA_919946725.1_KRLund_NTHi_Assembly_Genome271_genomic.fna	1805497	1805497	1	1805497	Excellent
Bacteria	Haemophilus influenzae	727		727	1.80475	GCA_003351605.1	-	ftp://ftp.ncbi.nlm.nih.gov/genomes/all/GCF/003/351/605/GCF_003351605.1_ASM335160v1	GCF_003351605.1_ASM335160v1_genomic.fna	1804746	1804746	1	1804746	Excellent
Bacteria	Haemophilus influenzae	727		727	1.79134	GCA_019703715.1	-	ftp://ftp.ncbi.nlm.nih.gov/genomes/all/GCA/019/703/715/GCA_019703715.1_ASM1970371v1	GCA_019703715.1_ASM1970371v1_genomic.fna	1791343	1791343	1	1791343	Excellent
Bacteria	Haemophilus influenzae	727		727	1.79092	GCA_019703775.1	-	ftp://ftp.ncbi.nlm.nih.gov/genomes/all/GCA/019/703/775/GCA_019703775.1_ASM1970377v1	GCA_019703775.1_ASM1970377v1_genomic.fna	1790924	1790924	1	1790924	Excellent
Bacteria	Haemophilus influenzae	727		727	2.00813	GCA_003351505.1	-	ftp://ftp.ncbi.nlm.nih.gov/genomes/all/GCF/003/351/505/GCF_003351505.1_ASM335150v1	GCF_003351505.1_ASM335150v1_genomic.fna	2008126	2008126	1	2008126	Excellent
Bacteria	Haemophilus influenzae	727		727	1.8494	GCA_003691655.1	-	ftp://ftp.ncbi.nlm.nih.gov/genomes/all/GCF/003/691/655/GCF_003691655.1_ASM369165v1	GCF_003691655.1_ASM369165v1_genomic.fna	1849398	1849398	1	1849398	Excellent
Bacteria	Haemophilus influenzae	727		727	1.84335	GCA_003691635.1	-	ftp://ftp.ncbi.nlm.nih.gov/genomes/all/GCF/003/691/635/GCF_003691635.1_ASM369163v1	GCF_003691635.1_ASM369163v1_genomic.fna	1843353	1843353	1	1843353	Excellent
Bacteria	Haemophilus influenzae	727		727	2.04759	GCA_003184385.1	-	ftp://ftp.ncbi.nlm.nih.gov/genomes/all/GCF/003/184/385/GCF_003184385.1_ASM318438v1	GCF_003184385.1_ASM318438v1_genomic.fna	2047595	2047595	1	2047595	Excellent
Bacteria	Haemophilus influenzae	727		727	2.02553	GCA_003184405.1	-	ftp://ftp.ncbi.nlm.nih.gov/genomes/all/GCF/003/184/405/GCF_003184405.1_ASM318440v1	GCF_003184405.1_ASM318440v1_genomic.fna	2025527	2025527	1	2025527	Excellent
Bacteria	Mycobacterium tuberculosis	1773	Mycobacterium tuberculosis H37Rv	83332	4.41153	GCA_000195955.2	REFR	ftp://ftp.ncbi.nlm.nih.gov/genomes/all/GCA/000/195/955/GCA_000195955.2_ASM19595v2	GCA_000195955.2_ASM19595v2_genomic.fna	4411532	4411532	1	4411532	Excellent
Bacteria	Mycobacterium tuberculosis	1773	Mycobacterium tuberculosis H37Rv	83332	4.41171	GCA_000277735.2	-	ftp://ftp.ncbi.nlm.nih.gov/genomes/all/GCA/000/277/735/GCA_000277735.2_ASM27773v2	GCA_000277735.2_ASM27773v2_genomic.fna	4411709	4411709	1	4411709	Excellent
Bacteria	Escherichia coli	562	Escherichia coli K-12	511145	4.64165	GCA_000005845.2	REFR	ftp://ftp.ncbi.nlm.nih.gov/genomes/all/GCA/000/005/845/GCA_000005845.2_ASM584v2	GCA_000005845.2_ASM584v2_genomic.fna	4641652	4641652	1	4641652	Excellent
Bacteria	Escherichia coli	562	Escherichia coli K-12	511145	4.67519	GCA_025643435.1	-	ftp://ftp.ncbi.nlm.nih.gov/genomes/all/GCF/025/643/435/GCF_025643435.1_ASM2564343v1	GCF_025643435.1_ASM2564343v1_genomic.fna	4675188	4675188	1	4675188	Excellent
Bacteria	Escherichia coli	562	Escherichia coli K-12	511145	4.67519	GCA_025643455.1	-	ftp://ftp.ncbi.nlm.nih.gov/genomes/all/GCF/025/643/455/GCF_025643455.1_ASM2564345v1	GCF_025643455.1_ASM2564345v1_genomic.fna	4675188	4675188	1	4675188	Excellent
Bacteria	Escherichia coli	562	Escherichia coli K-12	511145	4.65963	GCA_001544635.1	-	ftp://ftp.ncbi.nlm.nih.gov/genomes/all/GCF/001/544/635/GCF_001544635.1_ASM154463v1	GCF_001544635.1_ASM154463v1_genomic.fna	4659625	4659625	1	4659625	Excellent
Bacteria	Escherichia coli	562	Escherichia coli K-12	511145	4.65754	GCA_001566335.1	-	ftp://ftp.ncbi.nlm.nih.gov/genomes/all/GCF/001/566/335/GCF_001566335.1_ASM156633v1	GCF_001566335.1_ASM156633v1_genomic.fna	4657541	4657541	1	4657541	Excellent
Bacteria	Escherichia coli	562	Escherichia coli K-12	511145	4.64356	GCA_002843685.1	-	ftp://ftp.ncbi.nlm.nih.gov/genomes/all/GCF/002/843/685/GCF_002843685.1_ASM284368v1	GCF_002843685.1_ASM284368v1_genomic.fna	4643559	4643559	1	4643559	Excellent
Bacteria	Escherichia coli	562	Escherichia coli K-12	511145	4.64166	GCA_001308065.1	-	ftp://ftp.ncbi.nlm.nih.gov/genomes/all/GCF/001/308/065/GCF_001308065.1_ASM130806v1	GCF_001308065.1_ASM130806v1_genomic.fna	4641665	4641665	1	4641665	Excellent
Bacteria	Escherichia coli	562	Escherichia coli K-12	511145	4.63969	GCA_003627195.1	-	ftp://ftp.ncbi.nlm.nih.gov/genomes/all/GCF/003/627/195/GCF_003627195.1_ASM362719v1	GCF_003627195.1_ASM362719v1_genomic.fna	4639694	4639694	1	4639694	Excellent
Bacteria	Escherichia coli	562	Escherichia coli K-12	511145	4.63897	GCA_000269645.2	-	ftp://ftp.ncbi.nlm.nih.gov/genomes/all/GCA/000/269/645/GCA_000269645.2_PB_Esch_coli_MG12655_V1	GCA_000269645.2_PB_Esch_coli_MG12655_V1_genomic.fna	4638970	4638970	1	4638970	Excellent
Bacteria	Escherichia coli	562	Escherichia coli K-12	511145	4.63897	GCA_000273425.1	-	ftp://ftp.ncbi.nlm.nih.gov/genomes/all/GCA/000/273/425/GCA_000273425.1_Esch_coli_MG12655_V1	GCA_000273425.1_Esch_coli_MG12655_V1_genomic.fna	4638970	4638970	1	4638970	Excellent
Bacteria	Escherichia coli	562	Escherichia coli K-12	511145	4.63683	GCA_000801205.1	-	ftp://ftp.ncbi.nlm.nih.gov/genomes/all/GCA/000/801/205/GCA_000801205.1_ASM80120v1	GCA_000801205.1_ASM80120v1_genomic.fna	4636831	4636831	1	4636831	Excellent
Bacteria	Escherichia coli	562	Escherichia coli K-12	511145	4.63154	GCA_015291845.1	-	ftp://ftp.ncbi.nlm.nih.gov/genomes/all/GCA/015/291/845/GCA_015291845.1_ASM1529184v1	GCA_015291845.1_ASM1529184v1_genomic.fna	4631543	4631543	1	4631543	Excellent
Bacteria	Escherichia coli	562	Escherichia coli K-12	511145	4.62515	GCA_904425475.1	-	ftp://ftp.ncbi.nlm.nih.gov/genomes/all/GCA/904/425/475/GCA_904425475.1_MG1655	GCA_904425475.1_MG1655_genomic.fna	4625146	4625146	1	4625146	Excellent
Bacteria	Escherichia coli	562	Escherichia coli K-12	511145	4.60923	GCA_025643415.1	-	ftp://ftp.ncbi.nlm.nih.gov/genomes/all/GCF/025/643/415/GCF_025643415.1_ASM2564341v1	GCF_025643415.1_ASM2564341v1_genomic.fna	4609225	4609225	1	4609225	Excellent
Bacteria	Escherichia coli	562	Escherichia coli K-12	511145	4.52607	GCA_025643475.1	-	ftp://ftp.ncbi.nlm.nih.gov/genomes/all/GCF/025/643/475/GCF_025643475.1_ASM2564347v1	GCF_025643475.1_ASM2564347v1_genomic.fna	4526074	4526074	1	4526074	Excellent
Bacteria	Escherichia coli	562	Escherichia coli K-12	511145	4.65324	GCA_002966145.1	-	ftp://ftp.ncbi.nlm.nih.gov/genomes/all/GCF/002/966/145/GCF_002966145.1_ASM296614v1	GCF_002966145.1_ASM296614v1_genomic.fna	4653240	4653240	1	4653240	Excellent
Bacteria	Escherichia coli	562	Escherichia coli K-12	511145	4.63643	GCA_032878995.1	-	ftp://ftp.ncbi.nlm.nih.gov/genomes/all/GCA/032/878/995/GCA_032878995.1_ASM3287899v1	GCA_032878995.1_ASM3287899v1_genomic.fna	4636433	4636433	1	4636433	Excellent
Bacteria	Helicobacter pylori	210		210	1.6966	GCA_025998455.1	REPR	ftp://ftp.ncbi.nlm.nih.gov/genomes/all/GCF/025/998/455/GCF_025998455.1_ASM2599845v1	GCF_025998455.1_ASM2599845v1_genomic.fna	1696601	1696601	1	1696601	Excellent
Bacteria	Helicobacter pylori	210		210	1.6809	GCA_003050665.1	-	ftp://ftp.ncbi.nlm.nih.gov/genomes/all/GCF/003/050/665/GCF_003050665.1_ASM305066v1	GCF_003050665.1_ASM305066v1_genomic.fna	1680898	1680898	1	1680898	Excellent
Bacteria	Helicobacter pylori	210		210	1.68083	GCA_004295525.1	-	ftp://ftp.ncbi.nlm.nih.gov/genomes/all/GCF/004/295/525/GCF_004295525.1_HPATCC43504_01	GCF_004295525.1_HPATCC43504_01_genomic.fna	1680829	1680829	1	1680829	Excellent
Bacteria	Helicobacter pylori	210		210	1.7458	GCA_016748555.1	-	ftp://ftp.ncbi.nlm.nih.gov/genomes/all/GCA/016/748/555/GCA_016748555.1_ASM1674855v1	GCA_016748555.1_ASM1674855v1_genomic.fna	1745797	1745797	1	1745797	Excellent
Bacteria	Helicobacter pylori	210		210	1.7453	GCA_016749025.1	-	ftp://ftp.ncbi.nlm.nih.gov/genomes/all/GCA/016/749/025/GCA_016749025.1_ASM1674902v1	GCA_016749025.1_ASM1674902v1_genomic.fna	1745296	1745296	1	1745296	Excellent
Bacteria	Helicobacter pylori	210		210	1.72684	GCA_007843915.1	-	ftp://ftp.ncbi.nlm.nih.gov/genomes/all/GCF/007/843/915/GCF_007843915.1_ASM784391v1	GCF_007843915.1_ASM784391v1_genomic.fna	1726836	1726836	1	1726836	Excellent
Bacteria	Helicobacter pylori	210		210	1.70936	GCA_006337405.1	-	ftp://ftp.ncbi.nlm.nih.gov/genomes/all/GCF/006/337/405/GCF_006337405.1_ASM633740v1	GCF_006337405.1_ASM633740v1_genomic.fna	1709363	1709363	1	1709363	Excellent
Bacteria	Helicobacter pylori	210		210	1.70638	GCA_006338415.1	-	ftp://ftp.ncbi.nlm.nih.gov/genomes/all/GCF/006/338/415/GCF_006338415.1_ASM633841v1	GCF_006338415.1_ASM633841v1_genomic.fna	1706376	1706376	1	1706376	Excellent
Bacteria	Helicobacter pylori	210		210	1.70424	GCA_016748175.1	-	ftp://ftp.ncbi.nlm.nih.gov/genomes/all/GCA/016/748/175/GCA_016748175.1_ASM1674817v1	GCA_016748175.1_ASM1674817v1_genomic.fna	1704243	1704243	1	1704243	Excellent
Bacteria	Helicobacter pylori	210		210	1.69188	GCA_016749455.1	-	ftp://ftp.ncbi.nlm.nih.gov/genomes/all/GCA/016/749/455/GCA_016749455.1_ASM1674945v1	GCA_016749455.1_ASM1674945v1_genomic.fna	1691877	1691877	1	1691877	Excellent
Bacteria	Helicobacter pylori	210		210	1.69072	GCA_006337485.1	-	ftp://ftp.ncbi.nlm.nih.gov/genomes/all/GCF/006/337/485/GCF_006337485.1_ASM633748v1	GCF_006337485.1_ASM633748v1_genomic.fna	1690720	1690720	1	1690720	Excellent
Bacteria	Helicobacter pylori	210		210	1.69057	GCA_017821595.1	-	ftp://ftp.ncbi.nlm.nih.gov/genomes/all/GCA/017/821/595/GCA_017821595.1_ASM1782159v1	GCA_017821595.1_ASM1782159v1_genomic.fna	1690568	1690568	1	1690568	Excellent
Bacteria	Helicobacter pylori	210		210	1.68733	GCA_021729605.1	-	ftp://ftp.ncbi.nlm.nih.gov/genomes/all/GCA/021/729/605/GCA_021729605.1_ASM2172960v1	GCA_021729605.1_ASM2172960v1_genomic.fna	1687334	1687334	1	1687334	Excellent
Bacteria	Helicobacter pylori	210		210	1.70715	GCA_017821355.1	-	ftp://ftp.ncbi.nlm.nih.gov/genomes/all/GCA/017/821/355/GCA_017821355.1_ASM1782135v1	GCA_017821355.1_ASM1782135v1_genomic.fna	1685803	1707147	3	1685803	Excellent
Bacteria	Helicobacter pylori	210		210	1.68509	GCA_021184145.1	-	ftp://ftp.ncbi.nlm.nih.gov/genomes/all/GCA/021/184/145/GCA_021184145.1_ASM2118414v1	GCA_021184145.1_ASM2118414v1_genomic.fna	1685094	1685094	1	1685094	Excellent
Bacteria	Helicobacter pylori	210		210	1.6828	GCA_900176185.1	-	ftp://ftp.ncbi.nlm.nih.gov/genomes/all/GCA/900/176/185/GCA_900176185.1_HE93_10	GCA_900176185.1_HE93_10_genomic.fna	1682800	1682800	1	1682800	Excellent
Bacteria	Helicobacter pylori	210		210	1.67916	GCA_006338045.1	-	ftp://ftp.ncbi.nlm.nih.gov/genomes/all/GCF/006/338/045/GCF_006338045.1_ASM633804v1	GCF_006338045.1_ASM633804v1_genomic.fna	1679162	1679162	1	1679162	Excellent
Bacteria	Helicobacter pylori	210		210	1.67826	GCA_003636855.2	-	ftp://ftp.ncbi.nlm.nih.gov/genomes/all/GCF/003/636/855/GCF_003636855.2_ASM363685v2	GCF_003636855.2_ASM363685v2_genomic.fna	1678260	1678260	1	1678260	Excellent
Bacteria	Helicobacter pylori	210		210	1.67674	GCA_007836855.1	-	ftp://ftp.ncbi.nlm.nih.gov/genomes/all/GCF/007/836/855/GCF_007836855.1_ASM783685v1	GCF_007836855.1_ASM783685v1_genomic.fna	1676743	1676743	1	1676743	Excellent
Bacteria	Helicobacter pylori	210		210	1.67547	GCA_016757595.1	-	ftp://ftp.ncbi.nlm.nih.gov/genomes/all/GCA/016/757/595/GCA_016757595.1_ASM1675759v1	GCA_016757595.1_ASM1675759v1_genomic.fna	1675471	1675471	1	1675471	Excellent
Bacteria	Helicobacter pylori	210		210	1.68159	GCA_007794935.1	-	ftp://ftp.ncbi.nlm.nih.gov/genomes/all/GCF/007/794/935/GCF_007794935.1_ASM779493v1	GCF_007794935.1_ASM779493v1_genomic.fna	1675441	1681590	2	1675441	Excellent
Bacteria	Helicobacter pylori	210		210	1.67543	GCA_016755735.1	-	ftp://ftp.ncbi.nlm.nih.gov/genomes/all/GCA/016/755/735/GCA_016755735.1_ASM1675573v1	GCA_016755735.1_ASM1675573v1_genomic.fna	1675432	1675432	1	1675432	Excellent
Bacteria	Helicobacter pylori	210		210	1.67403	GCA_002952635.1	-	ftp://ftp.ncbi.nlm.nih.gov/genomes/all/GCF/002/952/635/GCF_002952635.1_ASM295263v1	GCF_002952635.1_ASM295263v1_genomic.fna	1674026	1674026	1	1674026	Excellent
Bacteria	Helicobacter pylori	210		210	1.67402	GCA_002952615.1	-	ftp://ftp.ncbi.nlm.nih.gov/genomes/all/GCF/002/952/615/GCF_002952615.1_ASM295261v1	GCF_002952615.1_ASM295261v1_genomic.fna	1674020	1674020	1	1674020	Excellent
Bacteria	Helicobacter pylori	210		210	1.67402	GCA_002952535.1	-	ftp://ftp.ncbi.nlm.nih.gov/genomes/all/GCF/002/952/535/GCF_002952535.1_ASM295253v1	GCF_002952535.1_ASM295253v1_genomic.fna	1674019	1674019	1	1674019	Excellent
Bacteria	Helicobacter pylori	210		210	1.67402	GCA_002952515.1	-	ftp://ftp.ncbi.nlm.nih.gov/genomes/all/GCF/002/952/515/GCF_002952515.1_ASM295251v1	GCF_002952515.1_ASM295251v1_genomic.fna	1674018	1674018	1	1674018	Excellent
Bacteria	Helicobacter pylori	210		210	1.67402	GCA_002952675.1	-	ftp://ftp.ncbi.nlm.nih.gov/genomes/all/GCF/002/952/675/GCF_002952675.1_ASM295267v1	GCF_002952675.1_ASM295267v1_genomic.fna	1674018	1674018	1	1674018	Excellent
Bacteria	Helicobacter pylori	210		210	1.67402	GCA_002952455.1	-	ftp://ftp.ncbi.nlm.nih.gov/genomes/all/GCF/002/952/455/GCF_002952455.1_ASM295245v1	GCF_002952455.1_ASM295245v1_genomic.fna	1674015	1674015	1	1674015	Excellent
Bacteria	Helicobacter pylori	210		210	1.67401	GCA_002952475.1	-	ftp://ftp.ncbi.nlm.nih.gov/genomes/all/GCF/002/952/475/GCF_002952475.1_ASM295247v1	GCF_002952475.1_ASM295247v1_genomic.fna	1674013	1674013	1	1674013	Excellent
Bacteria	Helicobacter pylori	210		210	1.67401	GCA_002952495.1	-	ftp://ftp.ncbi.nlm.nih.gov/genomes/all/GCF/002/952/495/GCF_002952495.1_ASM295249v1	GCF_002952495.1_ASM295249v1_genomic.fna	1674013	1674013	1	1674013	Excellent
Bacteria	Helicobacter pylori	210		210	1.67401	GCA_002952655.1	-	ftp://ftp.ncbi.nlm.nih.gov/genomes/all/GCF/002/952/655/GCF_002952655.1_ASM295265v1	GCF_002952655.1_ASM295265v1_genomic.fna	1674010	1674010	1	1674010	Excellent
Bacteria	Helicobacter pylori	210		210	1.67401	GCA_002952555.1	-	ftp://ftp.ncbi.nlm.nih.gov/genomes/all/GCF/002/952/555/GCF_002952555.1_ASM295255v1	GCF_002952555.1_ASM295255v1_genomic.fna	1674009	1674009	1	1674009	Excellent
Bacteria	Helicobacter pylori	210		210	1.67401	GCA_002952595.1	-	ftp://ftp.ncbi.nlm.nih.gov/genomes/all/GCF/002/952/595/GCF_002952595.1_ASM295259v1	GCF_002952595.1_ASM295259v1_genomic.fna	1674009	1674009	1	1674009	Excellent
Bacteria	Helicobacter pylori	210		210	1.674	GCA_002951975.1	-	ftp://ftp.ncbi.nlm.nih.gov/genomes/all/GCF/002/951/975/GCF_002951975.1_ASM295197v1	GCF_002951975.1_ASM295197v1_genomic.fna	1674002	1674002	1	1674002	Excellent
Bacteria	Helicobacter pylori	210		210	1.67395	GCA_002952575.1	-	ftp://ftp.ncbi.nlm.nih.gov/genomes/all/GCF/002/952/575/GCF_002952575.1_ASM295257v1	GCF_002952575.1_ASM295257v1_genomic.fna	1673951	1673951	1	1673951	Excellent
Bacteria	Helicobacter pylori	210		210	1.67078	GCA_002906495.1	-	ftp://ftp.ncbi.nlm.nih.gov/genomes/all/GCF/002/906/495/GCF_002906495.1_ASM290649v1	GCF_002906495.1_ASM290649v1_genomic.fna	1670779	1670779	1	1670779	Excellent
Bacteria	Helicobacter pylori	210		210	1.67038	GCA_900120205.1	-	ftp://ftp.ncbi.nlm.nih.gov/genomes/all/GCA/900/120/205/GCA_900120205.1_HE141_09	GCA_900120205.1_HE141_09_genomic.fna	1670384	1670384	1	1670384	Excellent
Bacteria	Helicobacter pylori	210		210	1.67032	GCA_900120315.1	-	ftp://ftp.ncbi.nlm.nih.gov/genomes/all/GCA/900/120/315/GCA_900120315.1_HE170_09	GCA_900120315.1_HE170_09_genomic.fna	1670321	1670321	1	1670321	Excellent
Bacteria	Helicobacter pylori	210		210	1.66874	GCA_002953555.1	-	ftp://ftp.ncbi.nlm.nih.gov/genomes/all/GCF/002/953/555/GCF_002953555.1_ASM295355v1	GCF_002953555.1_ASM295355v1_genomic.fna	1668735	1668735	1	1668735	Excellent
Bacteria	Helicobacter pylori	210		210	1.66838	GCA_017821475.1	-	ftp://ftp.ncbi.nlm.nih.gov/genomes/all/GCA/017/821/475/GCA_017821475.1_ASM1782147v1	GCA_017821475.1_ASM1782147v1_genomic.fna	1668381	1668381	1	1668381	Excellent
Bacteria	Helicobacter pylori	210		210	1.66817	GCA_900120135.1	-	ftp://ftp.ncbi.nlm.nih.gov/genomes/all/GCA/900/120/135/GCA_900120135.1_HE132_09	GCA_900120135.1_HE132_09_genomic.fna	1668174	1668174	1	1668174	Excellent
Bacteria	Helicobacter pylori	210		210	1.66817	GCA_019974055.1	-	ftp://ftp.ncbi.nlm.nih.gov/genomes/all/GCA/019/974/055/GCA_019974055.1_ASM1997405v1	GCA_019974055.1_ASM1997405v1_genomic.fna	1668167	1668167	1	1668167	Excellent
Bacteria	Helicobacter pylori	210		210	1.66798	GCA_900120225.1	-	ftp://ftp.ncbi.nlm.nih.gov/genomes/all/GCA/900/120/225/GCA_900120225.1_HE136_09	GCA_900120225.1_HE136_09_genomic.fna	1667978	1667978	1	1667978	Excellent
Bacteria	Helicobacter pylori	210		210	1.66795	GCA_016748795.1	-	ftp://ftp.ncbi.nlm.nih.gov/genomes/all/GCA/016/748/795/GCA_016748795.1_ASM1674879v1	GCA_016748795.1_ASM1674879v1_genomic.fna	1667949	1667949	1	1667949	Excellent
Bacteria	Helicobacter pylori	210		210	1.66794	GCA_900120275.1	-	ftp://ftp.ncbi.nlm.nih.gov/genomes/all/GCA/900/120/275/GCA_900120275.1_HE142_09	GCA_900120275.1_HE142_09_genomic.fna	1667936	1667936	1	1667936	Excellent
Bacteria	Helicobacter pylori	210		210	1.66793	GCA_017821275.1	-	ftp://ftp.ncbi.nlm.nih.gov/genomes/all/GCA/017/821/275/GCA_017821275.1_ASM1782127v1	GCA_017821275.1_ASM1782127v1_genomic.fna	1667928	1667928	1	1667928	Excellent
Bacteria	Helicobacter pylori	210		210	1.66789	GCA_900120055.1	-	ftp://ftp.ncbi.nlm.nih.gov/genomes/all/GCA/900/120/055/GCA_900120055.1_HE178_09	GCA_900120055.1_HE178_09_genomic.fna	1667894	1667894	1	1667894	Excellent
Bacteria	Helicobacter pylori	210		210	1.66788	GCA_900149805.1	-	ftp://ftp.ncbi.nlm.nih.gov/genomes/all/GCA/900/149/805/GCA_900149805.1_BCM-300	GCA_900149805.1_BCM-300_genomic.fna	1667883	1667883	1	1667883	Excellent
Bacteria	Helicobacter pylori	210		210	1.66786	GCA_900120185.1	-	ftp://ftp.ncbi.nlm.nih.gov/genomes/all/GCA/900/120/185/GCA_900120185.1_HE134_09	GCA_900120185.1_HE134_09_genomic.fna	1667858	1667858	1	1667858	Excellent
Bacteria	Helicobacter pylori	210		210	1.66782	GCA_900120255.1	-	ftp://ftp.ncbi.nlm.nih.gov/genomes/all/GCA/900/120/255/GCA_900120255.1_HE101_09	GCA_900120255.1_HE101_09_genomic.fna	1667821	1667821	1	1667821	Excellent
Bacteria	Helicobacter pylori	210		210	1.66771	GCA_900120335.1	-	ftp://ftp.ncbi.nlm.nih.gov/genomes/all/GCA/900/120/335/GCA_900120335.1_HE147_09	GCA_900120335.1_HE147_09_genomic.fna	1667712	1667712	1	1667712	Excellent
Bacteria	Helicobacter pylori	210		210	1.66762	GCA_900119955.1	-	ftp://ftp.ncbi.nlm.nih.gov/genomes/all/GCA/900/119/955/GCA_900119955.1_HE171_09	GCA_900119955.1_HE171_09_genomic.fna	1667625	1667625	1	1667625	Excellent
Bacteria	Helicobacter pylori	210		210	1.6673	GCA_000827025.1	-	ftp://ftp.ncbi.nlm.nih.gov/genomes/all/GCA/000/827/025/GCA_000827025.1_ASM82702v1	GCA_000827025.1_ASM82702v1_genomic.fna	1667303	1667303	1	1667303	Excellent
Bacteria	Helicobacter pylori	210		210	1.66674	GCA_002906555.1	-	ftp://ftp.ncbi.nlm.nih.gov/genomes/all/GCF/002/906/555/GCF_002906555.1_ASM290655v1	GCF_002906555.1_ASM290655v1_genomic.fna	1666735	1666735	1	1666735	Excellent
Bacteria	Helicobacter pylori	210		210	1.66647	GCA_002906535.1	-	ftp://ftp.ncbi.nlm.nih.gov/genomes/all/GCF/002/906/535/GCF_002906535.1_ASM290653v1	GCF_002906535.1_ASM290653v1_genomic.fna	1666471	1666471	1	1666471	Excellent
Bacteria	Helicobacter pylori	210		210	1.66414	GCA_022921695.1	-	ftp://ftp.ncbi.nlm.nih.gov/genomes/all/GCA/022/921/695/GCA_022921695.1_ASM2292169v1	GCA_022921695.1_ASM2292169v1_genomic.fna	1664142	1664142	1	1664142	Excellent
Bacteria	Helicobacter pylori	210		210	1.67481	GCA_013122115.1	-	ftp://ftp.ncbi.nlm.nih.gov/genomes/all/GCA/013/122/115/GCA_013122115.1_ASM1312211v1	GCA_013122115.1_ASM1312211v1_genomic.fna	1663751	1674805	2	1663751	Excellent
Bacteria	Helicobacter pylori	210		210	1.67477	GCA_013122055.1	-	ftp://ftp.ncbi.nlm.nih.gov/genomes/all/GCA/013/122/055/GCA_013122055.1_ASM1312205v1	GCA_013122055.1_ASM1312205v1_genomic.fna	1663714	1674768	2	1663714	Excellent
Bacteria	Helicobacter pylori	210		210	1.66352	GCA_007844035.1	-	ftp://ftp.ncbi.nlm.nih.gov/genomes/all/GCF/007/844/035/GCF_007844035.1_ASM784403v1	GCF_007844035.1_ASM784403v1_genomic.fna	1663520	1663520	1	1663520	Excellent
Bacteria	Helicobacter pylori	210		210	1.66249	GCA_030323385.1	-	ftp://ftp.ncbi.nlm.nih.gov/genomes/all/GCF/030/323/385/GCF_030323385.1_ASM3032338v1	GCF_030323385.1_ASM3032338v1_genomic.fna	1662494	1662494	1	1662494	Excellent
Bacteria	Helicobacter pylori	210		210	1.67342	GCA_013122035.1	-	ftp://ftp.ncbi.nlm.nih.gov/genomes/all/GCA/013/122/035/GCA_013122035.1_ASM1312203v1	GCA_013122035.1_ASM1312203v1_genomic.fna	1662371	1673425	2	1662371	Excellent
Bacteria	Helicobacter pylori	210		210	1.66114	GCA_017821635.1	-	ftp://ftp.ncbi.nlm.nih.gov/genomes/all/GCA/017/821/635/GCA_017821635.1_ASM1782163v1	GCA_017821635.1_ASM1782163v1_genomic.fna	1661144	1661144	1	1661144	Excellent
Bacteria	Helicobacter pylori	210		210	1.66064	GCA_017821655.1	-	ftp://ftp.ncbi.nlm.nih.gov/genomes/all/GCA/017/821/655/GCA_017821655.1_ASM1782165v1	GCA_017821655.1_ASM1782165v1_genomic.fna	1660636	1660636	1	1660636	Excellent
Bacteria	Helicobacter pylori	210		210	1.6599	GCA_001653415.1	-	ftp://ftp.ncbi.nlm.nih.gov/genomes/all/GCF/001/653/415/GCF_001653415.1_ASM165341v1	GCF_001653415.1_ASM165341v1_genomic.fna	1659899	1659899	1	1659899	Excellent
Bacteria	Helicobacter pylori	210		210	1.6595	GCA_006337875.1	-	ftp://ftp.ncbi.nlm.nih.gov/genomes/all/GCF/006/337/875/GCF_006337875.1_ASM633787v1	GCF_006337875.1_ASM633787v1_genomic.fna	1659500	1659500	1	1659500	Excellent
Bacteria	Helicobacter pylori	210		210	1.65906	GCA_000685705.1	-	ftp://ftp.ncbi.nlm.nih.gov/genomes/all/GCA/000/685/705/GCA_000685705.1_ASM68570v1	GCA_000685705.1_ASM68570v1_genomic.fna	1659060	1659060	1	1659060	Excellent
Bacteria	Helicobacter pylori	210		210	1.6569	GCA_021729505.1	-	ftp://ftp.ncbi.nlm.nih.gov/genomes/all/GCA/021/729/505/GCA_021729505.1_ASM2172950v1	GCA_021729505.1_ASM2172950v1_genomic.fna	1656897	1656897	1	1656897	Excellent
Bacteria	Helicobacter pylori	210		210	1.65665	GCA_010917675.1	-	ftp://ftp.ncbi.nlm.nih.gov/genomes/all/GCA/010/917/675/GCA_010917675.1_ASM1091767v1	GCA_010917675.1_ASM1091767v1_genomic.fna	1656646	1656646	1	1656646	Excellent
Bacteria	Helicobacter pylori	210		210	1.6545	GCA_030406585.1	-	ftp://ftp.ncbi.nlm.nih.gov/genomes/all/GCF/030/406/585/GCF_030406585.1_ASM3040658v1	GCF_030406585.1_ASM3040658v1_genomic.fna	1654504	1654504	1	1654504	Excellent
Bacteria	Helicobacter pylori	210		210	1.6541	GCA_016757555.1	-	ftp://ftp.ncbi.nlm.nih.gov/genomes/all/GCA/016/757/555/GCA_016757555.1_ASM1675755v1	GCA_016757555.1_ASM1675755v1_genomic.fna	1654099	1654099	1	1654099	Excellent
Bacteria	Helicobacter pylori	210		210	1.65362	GCA_016749715.1	-	ftp://ftp.ncbi.nlm.nih.gov/genomes/all/GCA/016/749/715/GCA_016749715.1_ASM1674971v1	GCA_016749715.1_ASM1674971v1_genomic.fna	1653624	1653624	1	1653624	Excellent
Bacteria	Helicobacter pylori	210		210	1.66303	GCA_020735805.1	-	ftp://ftp.ncbi.nlm.nih.gov/genomes/all/GCA/020/735/805/GCA_020735805.1_ASM2073580v1	GCA_020735805.1_ASM2073580v1_genomic.fna	1652995	1663026	2	1652995	Excellent
Bacteria	Helicobacter pylori	210		210	1.66209	GCA_022925215.1	-	ftp://ftp.ncbi.nlm.nih.gov/genomes/all/GCA/022/925/215/GCA_022925215.1_ASM2292521v1	GCA_022925215.1_ASM2292521v1_genomic.fna	1652426	1662094	2	1652426	Excellent
Bacteria	Helicobacter pylori	210		210	1.6524	GCA_022923035.1	-	ftp://ftp.ncbi.nlm.nih.gov/genomes/all/GCA/022/923/035/GCA_022923035.1_ASM2292303v1	GCA_022923035.1_ASM2292303v1_genomic.fna	1652404	1652404	1	1652404	Excellent
Bacteria	Helicobacter pylori	210		210	1.65135	GCA_030323565.1	-	ftp://ftp.ncbi.nlm.nih.gov/genomes/all/GCF/030/323/565/GCF_030323565.1_ASM3032356v1	GCF_030323565.1_ASM3032356v1_genomic.fna	1651345	1651345	1	1651345	Excellent
Bacteria	Helicobacter pylori	210		210	1.65132	GCA_030323485.1	-	ftp://ftp.ncbi.nlm.nih.gov/genomes/all/GCF/030/323/485/GCF_030323485.1_ASM3032348v1	GCF_030323485.1_ASM3032348v1_genomic.fna	1651320	1651320	1	1651320	Excellent
Bacteria	Helicobacter pylori	210		210	1.65104	GCA_016748925.1	-	ftp://ftp.ncbi.nlm.nih.gov/genomes/all/GCA/016/748/925/GCA_016748925.1_ASM1674892v1	GCA_016748925.1_ASM1674892v1_genomic.fna	1651043	1651043	1	1651043	Excellent
Bacteria	Helicobacter pylori	210		210	1.64996	GCA_022925945.1	-	ftp://ftp.ncbi.nlm.nih.gov/genomes/all/GCA/022/925/945/GCA_022925945.1_ASM2292594v1	GCA_022925945.1_ASM2292594v1_genomic.fna	1649959	1649959	1	1649959	Excellent
Bacteria	Helicobacter pylori	210		210	1.64954	GCA_006337285.1	-	ftp://ftp.ncbi.nlm.nih.gov/genomes/all/GCF/006/337/285/GCF_006337285.1_ASM633728v1	GCF_006337285.1_ASM633728v1_genomic.fna	1649543	1649543	1	1649543	Excellent
Bacteria	Helicobacter pylori	210		210	1.64808	GCA_007843715.1	-	ftp://ftp.ncbi.nlm.nih.gov/genomes/all/GCF/007/843/715/GCF_007843715.1_ASM784371v1	GCF_007843715.1_ASM784371v1_genomic.fna	1648077	1648077	1	1648077	Excellent
Bacteria	Helicobacter pylori	210		210	1.64604	GCA_007844055.1	-	ftp://ftp.ncbi.nlm.nih.gov/genomes/all/GCF/007/844/055/GCF_007844055.1_ASM784405v1	GCF_007844055.1_ASM784405v1_genomic.fna	1646042	1646042	1	1646042	Excellent
Bacteria	Helicobacter pylori	210		210	1.65845	GCA_003939085.1	-	ftp://ftp.ncbi.nlm.nih.gov/genomes/all/GCF/003/939/085/GCF_003939085.1_ASM393908v1	GCF_003939085.1_ASM393908v1_genomic.fna	1645783	1658454	3	1645783	Excellent
Bacteria	Helicobacter pylori	210		210	1.64574	GCA_002983705.1	-	ftp://ftp.ncbi.nlm.nih.gov/genomes/all/GCF/002/983/705/GCF_002983705.1_ASM298370v1	GCF_002983705.1_ASM298370v1_genomic.fna	1645738	1645738	1	1645738	Excellent
Bacteria	Helicobacter pylori	210		210	1.65986	GCA_022923775.1	-	ftp://ftp.ncbi.nlm.nih.gov/genomes/all/GCA/022/923/775/GCA_022923775.1_ASM2292377v1	GCA_022923775.1_ASM2292377v1_genomic.fna	1645557	1659860	2	1645557	Excellent
Bacteria	Helicobacter pylori	210		210	1.64431	GCA_900638475.1	-	ftp://ftp.ncbi.nlm.nih.gov/genomes/all/GCA/900/638/475/GCA_900638475.1_57685_G01	GCA_900638475.1_57685_G01_genomic.fna	1644315	1644315	1	1644315	Excellent
Bacteria	Helicobacter pylori	210		210	1.64409	GCA_016755675.1	-	ftp://ftp.ncbi.nlm.nih.gov/genomes/all/GCA/016/755/675/GCA_016755675.1_ASM1675567v1	GCA_016755675.1_ASM1675567v1_genomic.fna	1644092	1644092	1	1644092	Excellent
Bacteria	Helicobacter pylori	210		210	1.64401	GCA_022921575.1	-	ftp://ftp.ncbi.nlm.nih.gov/genomes/all/GCA/022/921/575/GCA_022921575.1_ASM2292157v1	GCA_022921575.1_ASM2292157v1_genomic.fna	1644007	1644007	1	1644007	Excellent
Bacteria	Helicobacter pylori	210		210	1.64396	GCA_007836735.1	-	ftp://ftp.ncbi.nlm.nih.gov/genomes/all/GCF/007/836/735/GCF_007836735.1_ASM783673v1	GCF_007836735.1_ASM783673v1_genomic.fna	1643956	1643956	1	1643956	Excellent
Bacteria	Helicobacter pylori	210		210	1.64385	GCA_010917155.1	-	ftp://ftp.ncbi.nlm.nih.gov/genomes/all/GCA/010/917/155/GCA_010917155.1_ASM1091715v1	GCA_010917155.1_ASM1091715v1_genomic.fna	1643850	1643850	1	1643850	Excellent
Bacteria	Helicobacter pylori	210		210	1.64342	GCA_006337745.1	-	ftp://ftp.ncbi.nlm.nih.gov/genomes/all/GCF/006/337/745/GCF_006337745.1_ASM633774v1	GCF_006337745.1_ASM633774v1_genomic.fna	1643421	1643421	1	1643421	Excellent
Bacteria	Helicobacter pylori	210		210	1.64945	GCA_022921915.1	-	ftp://ftp.ncbi.nlm.nih.gov/genomes/all/GCA/022/921/915/GCA_022921915.1_ASM2292191v1	GCA_022921915.1_ASM2292191v1_genomic.fna	1642597	1649450	2	1642597	Excellent
Bacteria	Helicobacter pylori	210		210	1.64247	GCA_010917555.1	-	ftp://ftp.ncbi.nlm.nih.gov/genomes/all/GCA/010/917/555/GCA_010917555.1_ASM1091755v1	GCA_010917555.1_ASM1091755v1_genomic.fna	1642466	1642466	1	1642466	Excellent
Bacteria	Helicobacter pylori	210		210	1.6412	GCA_030062605.1	-	ftp://ftp.ncbi.nlm.nih.gov/genomes/all/GCF/030/062/605/GCF_030062605.1_ASM3006260v1	GCF_030062605.1_ASM3006260v1_genomic.fna	1641201	1641201	1	1641201	Excellent
Bacteria	Helicobacter pylori	210		210	1.64021	GCA_022921935.1	-	ftp://ftp.ncbi.nlm.nih.gov/genomes/all/GCA/022/921/935/GCA_022921935.1_ASM2292193v1	GCA_022921935.1_ASM2292193v1_genomic.fna	1640211	1640211	1	1640211	Excellent
Bacteria	Helicobacter pylori	210		210	1.64001	GCA_016748085.1	-	ftp://ftp.ncbi.nlm.nih.gov/genomes/all/GCA/016/748/085/GCA_016748085.1_ASM1674808v1	GCA_016748085.1_ASM1674808v1_genomic.fna	1640012	1640012	1	1640012	Excellent
Bacteria	Helicobacter pylori	210		210	1.63984	GCA_021729525.1	-	ftp://ftp.ncbi.nlm.nih.gov/genomes/all/GCA/021/729/525/GCA_021729525.1_ASM2172952v1	GCA_021729525.1_ASM2172952v1_genomic.fna	1639844	1639844	1	1639844	Excellent
Bacteria	Helicobacter pylori	210		210	1.63934	GCA_021729725.1	-	ftp://ftp.ncbi.nlm.nih.gov/genomes/all/GCA/021/729/725/GCA_021729725.1_ASM2172972v1	GCA_021729725.1_ASM2172972v1_genomic.fna	1639336	1639336	1	1639336	Excellent
Bacteria	Helicobacter pylori	210		210	1.63929	GCA_016749215.1	-	ftp://ftp.ncbi.nlm.nih.gov/genomes/all/GCA/016/749/215/GCA_016749215.1_ASM1674921v1	GCA_016749215.1_ASM1674921v1_genomic.fna	1639295	1639295	1	1639295	Excellent
Bacteria	Helicobacter pylori	210		210	1.63828	GCA_016749335.1	-	ftp://ftp.ncbi.nlm.nih.gov/genomes/all/GCA/016/749/335/GCA_016749335.1_ASM1674933v1	GCA_016749335.1_ASM1674933v1_genomic.fna	1638284	1638284	1	1638284	Excellent
Bacteria	Helicobacter pylori	210		210	1.63802	GCA_006338945.1	-	ftp://ftp.ncbi.nlm.nih.gov/genomes/all/GCF/006/338/945/GCF_006338945.1_ASM633894v1	GCF_006338945.1_ASM633894v1_genomic.fna	1638022	1638022	1	1638022	Excellent
Bacteria	Helicobacter pylori	210		210	1.63778	GCA_006338685.1	-	ftp://ftp.ncbi.nlm.nih.gov/genomes/all/GCF/006/338/685/GCF_006338685.1_ASM633868v1	GCF_006338685.1_ASM633868v1_genomic.fna	1637783	1637783	1	1637783	Excellent
Bacteria	Helicobacter pylori	210		210	1.63759	GCA_020906585.1	-	ftp://ftp.ncbi.nlm.nih.gov/genomes/all/GCA/020/906/585/GCA_020906585.1_ASM2090658v1	GCA_020906585.1_ASM2090658v1_genomic.fna	1637585	1637585	1	1637585	Excellent
Bacteria	Helicobacter pylori	210		210	1.63744	GCA_003957395.1	-	ftp://ftp.ncbi.nlm.nih.gov/genomes/all/GCF/003/957/395/GCF_003957395.1_ASM395739v1	GCF_003957395.1_ASM395739v1_genomic.fna	1637442	1637442	1	1637442	Excellent
Bacteria	Helicobacter pylori	210		210	1.63735	GCA_022921315.1	-	ftp://ftp.ncbi.nlm.nih.gov/genomes/all/GCA/022/921/315/GCA_022921315.1_ASM2292131v1	GCA_022921315.1_ASM2292131v1_genomic.fna	1637345	1637345	1	1637345	Excellent
Bacteria	Helicobacter pylori	210		210	1.63644	GCA_006337265.1	-	ftp://ftp.ncbi.nlm.nih.gov/genomes/all/GCF/006/337/265/GCF_006337265.1_ASM633726v1	GCF_006337265.1_ASM633726v1_genomic.fna	1636444	1636444	1	1636444	Excellent
Bacteria	Helicobacter pylori	210		210	1.6441	GCA_020735525.1	-	ftp://ftp.ncbi.nlm.nih.gov/genomes/all/GCA/020/735/525/GCA_020735525.1_ASM2073552v1	GCA_020735525.1_ASM2073552v1_genomic.fna	1635994	1644102	2	1635994	Excellent
Bacteria	Helicobacter pylori	210		210	1.63509	GCA_016755755.1	-	ftp://ftp.ncbi.nlm.nih.gov/genomes/all/GCA/016/755/755/GCA_016755755.1_ASM1675575v1	GCA_016755755.1_ASM1675575v1_genomic.fna	1635086	1635086	1	1635086	Excellent
Bacteria	Helicobacter pylori	210		210	1.6348	GCA_006337425.1	-	ftp://ftp.ncbi.nlm.nih.gov/genomes/all/GCF/006/337/425/GCF_006337425.1_ASM633742v1	GCF_006337425.1_ASM633742v1_genomic.fna	1634797	1634797	1	1634797	Excellent
Bacteria	Helicobacter pylori	210		210	1.63251	GCA_030323445.1	-	ftp://ftp.ncbi.nlm.nih.gov/genomes/all/GCF/030/323/445/GCF_030323445.1_ASM3032344v1	GCF_030323445.1_ASM3032344v1_genomic.fna	1632515	1632515	1	1632515	Excellent
Bacteria	Helicobacter pylori	210		210	1.63222	GCA_900638505.1	-	ftp://ftp.ncbi.nlm.nih.gov/genomes/all/GCA/900/638/505/GCA_900638505.1_57728_F01	GCA_900638505.1_57728_F01_genomic.fna	1632224	1632224	1	1632224	Excellent
Bacteria	Helicobacter pylori	210		210	1.63109	GCA_007843535.1	-	ftp://ftp.ncbi.nlm.nih.gov/genomes/all/GCF/007/843/535/GCF_007843535.1_ASM784353v1	GCF_007843535.1_ASM784353v1_genomic.fna	1631093	1631093	1	1631093	Excellent
Bacteria	Helicobacter pylori	210		210	1.63056	GCA_016748415.1	-	ftp://ftp.ncbi.nlm.nih.gov/genomes/all/GCA/016/748/415/GCA_016748415.1_ASM1674841v1	GCA_016748415.1_ASM1674841v1_genomic.fna	1630559	1630559	1	1630559	Excellent
Bacteria	Helicobacter pylori	210		210	1.63054	GCA_016755635.1	-	ftp://ftp.ncbi.nlm.nih.gov/genomes/all/GCA/016/755/635/GCA_016755635.1_ASM1675563v1	GCA_016755635.1_ASM1675563v1_genomic.fna	1630535	1630535	1	1630535	Excellent
Bacteria	Helicobacter pylori	210		210	1.63006	GCA_019973995.1	-	ftp://ftp.ncbi.nlm.nih.gov/genomes/all/GCA/019/973/995/GCA_019973995.1_ASM1997399v1	GCA_019973995.1_ASM1997399v1_genomic.fna	1630060	1630060	1	1630060	Excellent
Bacteria	Helicobacter pylori	210		210	1.62989	GCA_022922415.1	-	ftp://ftp.ncbi.nlm.nih.gov/genomes/all/GCA/022/922/415/GCA_022922415.1_ASM2292241v1	GCA_022922415.1_ASM2292241v1_genomic.fna	1629886	1629886	1	1629886	Excellent
Bacteria	Helicobacter pylori	210		210	1.62951	GCA_016749575.1	-	ftp://ftp.ncbi.nlm.nih.gov/genomes/all/GCA/016/749/575/GCA_016749575.1_ASM1674957v1	GCA_016749575.1_ASM1674957v1_genomic.fna	1629514	1629514	1	1629514	Excellent
Bacteria	Helicobacter pylori	210		210	1.62862	GCA_006339065.1	-	ftp://ftp.ncbi.nlm.nih.gov/genomes/all/GCF/006/339/065/GCF_006339065.1_ASM633906v1	GCF_006339065.1_ASM633906v1_genomic.fna	1628623	1628623	1	1628623	Excellent
Bacteria	Helicobacter pylori	210		210	1.62838	GCA_016749815.1	-	ftp://ftp.ncbi.nlm.nih.gov/genomes/all/GCA/016/749/815/GCA_016749815.1_ASM1674981v1	GCA_016749815.1_ASM1674981v1_genomic.fna	1628378	1628378	1	1628378	Excellent
Bacteria	Helicobacter pylori	210		210	1.63399	GCA_017821235.1	-	ftp://ftp.ncbi.nlm.nih.gov/genomes/all/GCA/017/821/235/GCA_017821235.1_ASM1782123v1	GCA_017821235.1_ASM1782123v1_genomic.fna	1628076	1633985	2	1628076	Excellent
Bacteria	Helicobacter pylori	210		210	1.6278	GCA_022925775.1	-	ftp://ftp.ncbi.nlm.nih.gov/genomes/all/GCA/022/925/775/GCA_022925775.1_ASM2292577v1	GCA_022925775.1_ASM2292577v1_genomic.fna	1627796	1627796	1	1627796	Excellent
Bacteria	Helicobacter pylori	210		210	1.62772	GCA_016755795.1	-	ftp://ftp.ncbi.nlm.nih.gov/genomes/all/GCA/016/755/795/GCA_016755795.1_ASM1675579v1	GCA_016755795.1_ASM1675579v1_genomic.fna	1627715	1627715	1	1627715	Excellent
Bacteria	Helicobacter pylori	210		210	1.62623	GCA_022924435.1	-	ftp://ftp.ncbi.nlm.nih.gov/genomes/all/GCA/022/924/435/GCA_022924435.1_ASM2292443v1	GCA_022924435.1_ASM2292443v1_genomic.fna	1626226	1626226	1	1626226	Excellent
Bacteria	Helicobacter pylori	210		210	1.62621	GCA_022924555.1	-	ftp://ftp.ncbi.nlm.nih.gov/genomes/all/GCA/022/924/555/GCA_022924555.1_ASM2292455v1	GCA_022924555.1_ASM2292455v1_genomic.fna	1626209	1626209	1	1626209	Excellent
Bacteria	Helicobacter pylori	210		210	1.62557	GCA_022922035.1	-	ftp://ftp.ncbi.nlm.nih.gov/genomes/all/GCA/022/922/035/GCA_022922035.1_ASM2292203v1	GCA_022922035.1_ASM2292203v1_genomic.fna	1625567	1625567	1	1625567	Excellent
Bacteria	Helicobacter pylori	210		210	1.62484	GCA_023169645.1	-	ftp://ftp.ncbi.nlm.nih.gov/genomes/all/GCA/023/169/645/GCA_023169645.1_ASM2316964v1	GCA_023169645.1_ASM2316964v1_genomic.fna	1624837	1624837	1	1624837	Excellent
Bacteria	Helicobacter pylori	210		210	1.63128	GCA_001433515.1	-	ftp://ftp.ncbi.nlm.nih.gov/genomes/all/GCF/001/433/515/GCF_001433515.1_ASM143351v1	GCF_001433515.1_ASM143351v1_genomic.fna	1624441	1631276	2	1624441	Excellent
Bacteria	Helicobacter pylori	210		210	1.62232	GCA_017821615.1	-	ftp://ftp.ncbi.nlm.nih.gov/genomes/all/GCA/017/821/615/GCA_017821615.1_ASM1782161v1	GCA_017821615.1_ASM1782161v1_genomic.fna	1622324	1622324	1	1622324	Excellent
Bacteria	Helicobacter pylori	210		210	1.62221	GCA_022922955.1	-	ftp://ftp.ncbi.nlm.nih.gov/genomes/all/GCA/022/922/955/GCA_022922955.1_ASM2292295v1	GCA_022922955.1_ASM2292295v1_genomic.fna	1622213	1622213	1	1622213	Excellent
Bacteria	Helicobacter pylori	210		210	1.62895	GCA_022925795.1	-	ftp://ftp.ncbi.nlm.nih.gov/genomes/all/GCA/022/925/795/GCA_022925795.1_ASM2292579v1	GCA_022925795.1_ASM2292579v1_genomic.fna	1621962	1628951	2	1621962	Excellent
Bacteria	Helicobacter pylori	210		210	1.62732	GCA_028662055.1	-	ftp://ftp.ncbi.nlm.nih.gov/genomes/all/GCF/028/662/055/GCF_028662055.1_ASM2866205v1	GCF_028662055.1_ASM2866205v1_genomic.fna	1621210	1627316	2	1621210	Excellent
Bacteria	Helicobacter pylori	210		210	1.62084	GCA_022921775.1	-	ftp://ftp.ncbi.nlm.nih.gov/genomes/all/GCA/022/921/775/GCA_022921775.1_ASM2292177v1	GCA_022921775.1_ASM2292177v1_genomic.fna	1620835	1620835	1	1620835	Excellent
Bacteria	Helicobacter pylori	210		210	1.62058	GCA_030323405.1	-	ftp://ftp.ncbi.nlm.nih.gov/genomes/all/GCF/030/323/405/GCF_030323405.1_ASM3032340v1	GCF_030323405.1_ASM3032340v1_genomic.fna	1620581	1620581	1	1620581	Excellent
Bacteria	Helicobacter pylori	210		210	1.6241	GCA_022922015.1	-	ftp://ftp.ncbi.nlm.nih.gov/genomes/all/GCA/022/922/015/GCA_022922015.1_ASM2292201v1	GCA_022922015.1_ASM2292201v1_genomic.fna	1620255	1624101	2	1620255	Excellent
Bacteria	Helicobacter pylori	210		210	1.62759	GCA_022921195.1	-	ftp://ftp.ncbi.nlm.nih.gov/genomes/all/GCA/022/921/195/GCA_022921195.1_ASM2292119v1	GCA_022921195.1_ASM2292119v1_genomic.fna	1619620	1627588	2	1619620	Excellent
Bacteria	Helicobacter pylori	210		210	1.61946	GCA_016749085.1	-	ftp://ftp.ncbi.nlm.nih.gov/genomes/all/GCA/016/749/085/GCA_016749085.1_ASM1674908v1	GCA_016749085.1_ASM1674908v1_genomic.fna	1619464	1619464	1	1619464	Excellent
Bacteria	Helicobacter pylori	210		210	1.6193	GCA_006338545.1	-	ftp://ftp.ncbi.nlm.nih.gov/genomes/all/GCF/006/338/545/GCF_006338545.1_ASM633854v1	GCF_006338545.1_ASM633854v1_genomic.fna	1619300	1619300	1	1619300	Excellent
Bacteria	Helicobacter pylori	210		210	1.61927	GCA_021729685.1	-	ftp://ftp.ncbi.nlm.nih.gov/genomes/all/GCA/021/729/685/GCA_021729685.1_ASM2172968v1	GCA_021729685.1_ASM2172968v1_genomic.fna	1619269	1619269	1	1619269	Excellent
Bacteria	Helicobacter pylori	210		210	1.61882	GCA_022921335.1	-	ftp://ftp.ncbi.nlm.nih.gov/genomes/all/GCA/022/921/335/GCA_022921335.1_ASM2292133v1	GCA_022921335.1_ASM2292133v1_genomic.fna	1618823	1618823	1	1618823	Excellent
Bacteria	Helicobacter pylori	210		210	1.61864	GCA_022923115.1	-	ftp://ftp.ncbi.nlm.nih.gov/genomes/all/GCA/022/923/115/GCA_022923115.1_ASM2292311v1	GCA_022923115.1_ASM2292311v1_genomic.fna	1618643	1618643	1	1618643	Excellent
Bacteria	Helicobacter pylori	210		210	1.61801	GCA_016748675.1	-	ftp://ftp.ncbi.nlm.nih.gov/genomes/all/GCA/016/748/675/GCA_016748675.1_ASM1674867v1	GCA_016748675.1_ASM1674867v1_genomic.fna	1618010	1618010	1	1618010	Excellent
Bacteria	Helicobacter pylori	210		210	1.61783	GCA_001653375.1	-	ftp://ftp.ncbi.nlm.nih.gov/genomes/all/GCF/001/653/375/GCF_001653375.1_ASM165337v1	GCF_001653375.1_ASM165337v1_genomic.fna	1617826	1617826	1	1617826	Excellent
Bacteria	Helicobacter pylori	210		210	1.61742	GCA_022925175.1	-	ftp://ftp.ncbi.nlm.nih.gov/genomes/all/GCA/022/925/175/GCA_022925175.1_ASM2292517v1	GCA_022925175.1_ASM2292517v1_genomic.fna	1617425	1617425	1	1617425	Excellent
Bacteria	Helicobacter pylori	210		210	1.61742	GCA_030323505.1	-	ftp://ftp.ncbi.nlm.nih.gov/genomes/all/GCF/030/323/505/GCF_030323505.1_ASM3032350v1	GCF_030323505.1_ASM3032350v1_genomic.fna	1617424	1617424	1	1617424	Excellent
Bacteria	Helicobacter pylori	210		210	1.61736	GCA_022014635.1	-	ftp://ftp.ncbi.nlm.nih.gov/genomes/all/GCA/022/014/635/GCA_022014635.1_ASM2201463v1	GCA_022014635.1_ASM2201463v1_genomic.fna	1617365	1617365	1	1617365	Excellent
Bacteria	Helicobacter pylori	210		210	1.61707	GCA_022924175.1	-	ftp://ftp.ncbi.nlm.nih.gov/genomes/all/GCA/022/924/175/GCA_022924175.1_ASM2292417v1	GCA_022924175.1_ASM2292417v1_genomic.fna	1617070	1617070	1	1617070	Excellent
Bacteria	Helicobacter pylori	210		210	1.61665	GCA_016755815.1	-	ftp://ftp.ncbi.nlm.nih.gov/genomes/all/GCA/016/755/815/GCA_016755815.1_ASM1675581v1	GCA_016755815.1_ASM1675581v1_genomic.fna	1616651	1616651	1	1616651	Excellent
Bacteria	Helicobacter pylori	210		210	1.61644	GCA_016747995.1	-	ftp://ftp.ncbi.nlm.nih.gov/genomes/all/GCA/016/747/995/GCA_016747995.1_ASM1674799v1	GCA_016747995.1_ASM1674799v1_genomic.fna	1616437	1616437	1	1616437	Excellent
Bacteria	Helicobacter pylori	210		210	1.61618	GCA_022924355.1	-	ftp://ftp.ncbi.nlm.nih.gov/genomes/all/GCA/022/924/355/GCA_022924355.1_ASM2292435v1	GCA_022924355.1_ASM2292435v1_genomic.fna	1616176	1616176	1	1616176	Excellent
Bacteria	Helicobacter pylori	210		210	1.6159	GCA_016757535.1	-	ftp://ftp.ncbi.nlm.nih.gov/genomes/all/GCA/016/757/535/GCA_016757535.1_ASM1675753v1	GCA_016757535.1_ASM1675753v1_genomic.fna	1615900	1615900	1	1615900	Excellent
Bacteria	Helicobacter pylori	210		210	1.62543	GCA_022923675.1	-	ftp://ftp.ncbi.nlm.nih.gov/genomes/all/GCA/022/923/675/GCA_022923675.1_ASM2292367v1	GCA_022923675.1_ASM2292367v1_genomic.fna	1615882	1625426	2	1615882	Excellent
Bacteria	Helicobacter pylori	210		210	1.61576	GCA_022923555.1	-	ftp://ftp.ncbi.nlm.nih.gov/genomes/all/GCA/022/923/555/GCA_022923555.1_ASM2292355v1	GCA_022923555.1_ASM2292355v1_genomic.fna	1615760	1615760	1	1615760	Excellent
Bacteria	Helicobacter pylori	210		210	1.61548	GCA_022925925.1	-	ftp://ftp.ncbi.nlm.nih.gov/genomes/all/GCA/022/925/925/GCA_022925925.1_ASM2292592v1	GCA_022925925.1_ASM2292592v1_genomic.fna	1615483	1615483	1	1615483	Excellent
Bacteria	Helicobacter pylori	210		210	1.62072	GCA_022925295.1	-	ftp://ftp.ncbi.nlm.nih.gov/genomes/all/GCA/022/925/295/GCA_022925295.1_ASM2292529v1	GCA_022925295.1_ASM2292529v1_genomic.fna	1615407	1620723	2	1615407	Excellent
Bacteria	Helicobacter pylori	210		210	1.62446	GCA_017821535.1	-	ftp://ftp.ncbi.nlm.nih.gov/genomes/all/GCA/017/821/535/GCA_017821535.1_ASM1782153v1	GCA_017821535.1_ASM1782153v1_genomic.fna	1615199	1624458	2	1615199	Excellent
Bacteria	Helicobacter pylori	210		210	1.61514	GCA_016748265.1	-	ftp://ftp.ncbi.nlm.nih.gov/genomes/all/GCA/016/748/265/GCA_016748265.1_ASM1674826v1	GCA_016748265.1_ASM1674826v1_genomic.fna	1615144	1615144	1	1615144	Excellent
Bacteria	Helicobacter pylori	210		210	1.61507	GCA_022921255.1	-	ftp://ftp.ncbi.nlm.nih.gov/genomes/all/GCA/022/921/255/GCA_022921255.1_ASM2292125v1	GCA_022921255.1_ASM2292125v1_genomic.fna	1615068	1615068	1	1615068	Excellent
Bacteria	Helicobacter pylori	210		210	1.61441	GCA_001653395.1	-	ftp://ftp.ncbi.nlm.nih.gov/genomes/all/GCF/001/653/395/GCF_001653395.1_ASM165339v1	GCF_001653395.1_ASM165339v1_genomic.fna	1614411	1614411	1	1614411	Excellent
Bacteria	Helicobacter pylori	210		210	1.61409	GCA_016755615.1	-	ftp://ftp.ncbi.nlm.nih.gov/genomes/all/GCA/016/755/615/GCA_016755615.1_ASM1675561v1	GCA_016755615.1_ASM1675561v1_genomic.fna	1614092	1614092	1	1614092	Excellent
Bacteria	Helicobacter pylori	210		210	1.61705	GCA_022922655.1	-	ftp://ftp.ncbi.nlm.nih.gov/genomes/all/GCA/022/922/655/GCA_022922655.1_ASM2292265v1	GCA_022922655.1_ASM2292265v1_genomic.fna	1613588	1617045	2	1613588	Excellent
Bacteria	Helicobacter pylori	210		210	1.61319	GCA_022924395.1	-	ftp://ftp.ncbi.nlm.nih.gov/genomes/all/GCA/022/924/395/GCA_022924395.1_ASM2292439v1	GCA_022924395.1_ASM2292439v1_genomic.fna	1613194	1613194	1	1613194	Excellent
Bacteria	Helicobacter pylori	210		210	1.61319	GCA_022923615.1	-	ftp://ftp.ncbi.nlm.nih.gov/genomes/all/GCA/022/923/615/GCA_022923615.1_ASM2292361v1	GCA_022923615.1_ASM2292361v1_genomic.fna	1613185	1613185	1	1613185	Excellent
Bacteria	Helicobacter pylori	210		210	1.61308	GCA_022924375.1	-	ftp://ftp.ncbi.nlm.nih.gov/genomes/all/GCA/022/924/375/GCA_022924375.1_ASM2292437v1	GCA_022924375.1_ASM2292437v1_genomic.fna	1613080	1613080	1	1613080	Excellent
Bacteria	Helicobacter pylori	210		210	1.61286	GCA_016755695.1	-	ftp://ftp.ncbi.nlm.nih.gov/genomes/all/GCA/016/755/695/GCA_016755695.1_ASM1675569v1	GCA_016755695.1_ASM1675569v1_genomic.fna	1612861	1612861	1	1612861	Excellent
Bacteria	Helicobacter pylori	210		210	1.6121	GCA_030323525.1	-	ftp://ftp.ncbi.nlm.nih.gov/genomes/all/GCF/030/323/525/GCF_030323525.1_ASM3032352v1	GCF_030323525.1_ASM3032352v1_genomic.fna	1612101	1612101	1	1612101	Excellent
Bacteria	Helicobacter pylori	210		210	1.61163	GCA_006337345.1	-	ftp://ftp.ncbi.nlm.nih.gov/genomes/all/GCF/006/337/345/GCF_006337345.1_ASM633734v1	GCF_006337345.1_ASM633734v1_genomic.fna	1611628	1611628	1	1611628	Excellent
Bacteria	Helicobacter pylori	210		210	1.61119	GCA_016755775.1	-	ftp://ftp.ncbi.nlm.nih.gov/genomes/all/GCA/016/755/775/GCA_016755775.1_ASM1675577v1	GCA_016755775.1_ASM1675577v1_genomic.fna	1611185	1611185	1	1611185	Excellent
Bacteria	Helicobacter pylori	210		210	1.61066	GCA_022923095.1	-	ftp://ftp.ncbi.nlm.nih.gov/genomes/all/GCA/022/923/095/GCA_022923095.1_ASM2292309v1	GCA_022923095.1_ASM2292309v1_genomic.fna	1610658	1610658	1	1610658	Excellent
Bacteria	Helicobacter pylori	210		210	1.61972	GCA_023169665.1	-	ftp://ftp.ncbi.nlm.nih.gov/genomes/all/GCA/023/169/665/GCA_023169665.1_ASM2316966v1	GCA_023169665.1_ASM2316966v1_genomic.fna	1610599	1619721	2	1610599	Excellent
Bacteria	Helicobacter pylori	210		210	1.61019	GCA_006337625.1	-	ftp://ftp.ncbi.nlm.nih.gov/genomes/all/GCF/006/337/625/GCF_006337625.1_ASM633762v1	GCF_006337625.1_ASM633762v1_genomic.fna	1610187	1610187	1	1610187	Excellent
Bacteria	Helicobacter pylori	210		210	1.60975	GCA_022921295.1	-	ftp://ftp.ncbi.nlm.nih.gov/genomes/all/GCA/022/921/295/GCA_022921295.1_ASM2292129v1	GCA_022921295.1_ASM2292129v1_genomic.fna	1609748	1609748	1	1609748	Excellent
Bacteria	Helicobacter pylori	210		210	1.60965	GCA_016757575.1	-	ftp://ftp.ncbi.nlm.nih.gov/genomes/all/GCA/016/757/575/GCA_016757575.1_ASM1675757v1	GCA_016757575.1_ASM1675757v1_genomic.fna	1609650	1609650	1	1609650	Excellent
Bacteria	Helicobacter pylori	210		210	1.60947	GCA_022922975.1	-	ftp://ftp.ncbi.nlm.nih.gov/genomes/all/GCA/022/922/975/GCA_022922975.1_ASM2292297v1	GCA_022922975.1_ASM2292297v1_genomic.fna	1609466	1609466	1	1609466	Excellent
Bacteria	Helicobacter pylori	210		210	1.60944	GCA_006337465.1	-	ftp://ftp.ncbi.nlm.nih.gov/genomes/all/GCF/006/337/465/GCF_006337465.1_ASM633746v1	GCF_006337465.1_ASM633746v1_genomic.fna	1609437	1609437	1	1609437	Excellent
Bacteria	Helicobacter pylori	210		210	1.60828	GCA_019973875.1	-	ftp://ftp.ncbi.nlm.nih.gov/genomes/all/GCA/019/973/875/GCA_019973875.1_ASM1997387v1	GCA_019973875.1_ASM1997387v1_genomic.fna	1608283	1608283	1	1608283	Excellent
Bacteria	Helicobacter pylori	210		210	1.60806	GCA_022924995.1	-	ftp://ftp.ncbi.nlm.nih.gov/genomes/all/GCA/022/924/995/GCA_022924995.1_ASM2292499v1	GCA_022924995.1_ASM2292499v1_genomic.fna	1608056	1608056	1	1608056	Excellent
Bacteria	Helicobacter pylori	210		210	1.60805	GCA_030323425.1	-	ftp://ftp.ncbi.nlm.nih.gov/genomes/all/GCF/030/323/425/GCF_030323425.1_ASM3032342v1	GCF_030323425.1_ASM3032342v1_genomic.fna	1608047	1608047	1	1608047	Excellent
Bacteria	Helicobacter pylori	210		210	1.61621	GCA_022921855.1	-	ftp://ftp.ncbi.nlm.nih.gov/genomes/all/GCA/022/921/855/GCA_022921855.1_ASM2292185v1	GCA_022921855.1_ASM2292185v1_genomic.fna	1607515	1616207	2	1607515	Excellent
Bacteria	Helicobacter pylori	210		210	1.60731	GCA_030323545.1	-	ftp://ftp.ncbi.nlm.nih.gov/genomes/all/GCF/030/323/545/GCF_030323545.1_ASM3032354v1	GCF_030323545.1_ASM3032354v1_genomic.fna	1607314	1607314	1	1607314	Excellent
Bacteria	Helicobacter pylori	210		210	1.60834	GCA_022923575.1	-	ftp://ftp.ncbi.nlm.nih.gov/genomes/all/GCA/022/923/575/GCA_022923575.1_ASM2292357v1	GCA_022923575.1_ASM2292357v1_genomic.fna	1604985	1608340	2	1604985	Excellent
Bacteria	Helicobacter pylori	210		210	1.60495	GCA_008326525.1	-	ftp://ftp.ncbi.nlm.nih.gov/genomes/all/GCF/008/326/525/GCF_008326525.1_ASM832652v1	GCF_008326525.1_ASM832652v1_genomic.fna	1604952	1604952	1	1604952	Excellent
Bacteria	Helicobacter pylori	210		210	1.60423	GCA_000685665.1	-	ftp://ftp.ncbi.nlm.nih.gov/genomes/all/GCA/000/685/665/GCA_000685665.1_ASM68566v1	GCA_000685665.1_ASM68566v1_genomic.fna	1604233	1604233	1	1604233	Excellent
Bacteria	Helicobacter pylori	210		210	1.60421	GCA_000685745.1	-	ftp://ftp.ncbi.nlm.nih.gov/genomes/all/GCA/000/685/745/GCA_000685745.1_ASM68574v1	GCA_000685745.1_ASM68574v1_genomic.fna	1604212	1604212	1	1604212	Excellent
Bacteria	Helicobacter pylori	210		210	1.60412	GCA_022921995.1	-	ftp://ftp.ncbi.nlm.nih.gov/genomes/all/GCA/022/921/995/GCA_022921995.1_ASM2292199v1	GCA_022921995.1_ASM2292199v1_genomic.fna	1604124	1604124	1	1604124	Excellent
Bacteria	Helicobacter pylori	210		210	1.60915	GCA_004295545.1	-	ftp://ftp.ncbi.nlm.nih.gov/genomes/all/GCF/004/295/545/GCF_004295545.1_HP_PMSS1_01	GCF_004295545.1_HP_PMSS1_01_genomic.fna	1603093	1609151	2	1603093	Excellent
Bacteria	Helicobacter pylori	210		210	1.60278	GCA_022923055.1	-	ftp://ftp.ncbi.nlm.nih.gov/genomes/all/GCA/022/923/055/GCA_022923055.1_ASM2292305v1	GCA_022923055.1_ASM2292305v1_genomic.fna	1602783	1602783	1	1602783	Excellent
Bacteria	Helicobacter pylori	210		210	1.60138	GCA_006338815.1	-	ftp://ftp.ncbi.nlm.nih.gov/genomes/all/GCF/006/338/815/GCF_006338815.1_ASM633881v1	GCF_006338815.1_ASM633881v1_genomic.fna	1601381	1601381	1	1601381	Excellent
Bacteria	Helicobacter pylori	210		210	1.6006	GCA_029849155.1	-	ftp://ftp.ncbi.nlm.nih.gov/genomes/all/GCF/029/849/155/GCF_029849155.1_ASM2984915v1	GCF_029849155.1_ASM2984915v1_genomic.fna	1600602	1600602	1	1600602	Excellent
Bacteria	Helicobacter pylori	210		210	1.59966	GCA_006338285.1	-	ftp://ftp.ncbi.nlm.nih.gov/genomes/all/GCF/006/338/285/GCF_006338285.1_ASM633828v1	GCF_006338285.1_ASM633828v1_genomic.fna	1599658	1599658	1	1599658	Excellent
Bacteria	Helicobacter pylori	210		210	1.60356	GCA_022921975.1	-	ftp://ftp.ncbi.nlm.nih.gov/genomes/all/GCA/022/921/975/GCA_022921975.1_ASM2292197v1	GCA_022921975.1_ASM2292197v1_genomic.fna	1598616	1603559	2	1598616	Excellent
Bacteria	Helicobacter pylori	210		210	1.60259	GCA_022921835.1	-	ftp://ftp.ncbi.nlm.nih.gov/genomes/all/GCA/022/921/835/GCA_022921835.1_ASM2292183v1	GCA_022921835.1_ASM2292183v1_genomic.fna	1597927	1602592	2	1597927	Excellent
Bacteria	Helicobacter pylori	210		210	1.59699	GCA_006339365.1	-	ftp://ftp.ncbi.nlm.nih.gov/genomes/all/GCF/006/339/365/GCF_006339365.1_ASM633936v1	GCF_006339365.1_ASM633936v1_genomic.fna	1596986	1596986	1	1596986	Excellent
Bacteria	Helicobacter pylori	210		210	1.59672	GCA_022924475.1	-	ftp://ftp.ncbi.nlm.nih.gov/genomes/all/GCA/022/924/475/GCA_022924475.1_ASM2292447v1	GCA_022924475.1_ASM2292447v1_genomic.fna	1596715	1596715	1	1596715	Excellent
Bacteria	Helicobacter pylori	210		210	1.59579	GCA_031668535.1	-	ftp://ftp.ncbi.nlm.nih.gov/genomes/all/GCA/031/668/535/GCA_031668535.1_ASM3166853v1	GCA_031668535.1_ASM3166853v1_genomic.fna	1595793	1595793	1	1595793	Excellent
Bacteria	Helicobacter pylori	210		210	1.59576	GCA_031667775.1	-	ftp://ftp.ncbi.nlm.nih.gov/genomes/all/GCA/031/667/775/GCA_031667775.1_ASM3166777v1	GCA_031667775.1_ASM3166777v1_genomic.fna	1595760	1595760	1	1595760	Excellent
Bacteria	Helicobacter pylori	210		210	1.59575	GCA_031669295.1	-	ftp://ftp.ncbi.nlm.nih.gov/genomes/all/GCA/031/669/295/GCA_031669295.1_ASM3166929v1	GCA_031669295.1_ASM3166929v1_genomic.fna	1595747	1595747	1	1595747	Excellent
Bacteria	Helicobacter pylori	210		210	1.59574	GCA_031670015.1	-	ftp://ftp.ncbi.nlm.nih.gov/genomes/all/GCA/031/670/015/GCA_031670015.1_ASM3167001v1	GCA_031670015.1_ASM3167001v1_genomic.fna	1595738	1595738	1	1595738	Excellent
Bacteria	Helicobacter pylori	210		210	1.59572	GCA_031666935.1	-	ftp://ftp.ncbi.nlm.nih.gov/genomes/all/GCA/031/666/935/GCA_031666935.1_ASM3166693v1	GCA_031666935.1_ASM3166693v1_genomic.fna	1595723	1595723	1	1595723	Excellent
Bacteria	Helicobacter pylori	210		210	1.59569	GCA_022925275.1	-	ftp://ftp.ncbi.nlm.nih.gov/genomes/all/GCA/022/925/275/GCA_022925275.1_ASM2292527v1	GCA_022925275.1_ASM2292527v1_genomic.fna	1595694	1595694	1	1595694	Excellent
Bacteria	Helicobacter pylori	210		210	1.59554	GCA_022924875.1	-	ftp://ftp.ncbi.nlm.nih.gov/genomes/all/GCA/022/924/875/GCA_022924875.1_ASM2292487v1	GCA_022924875.1_ASM2292487v1_genomic.fna	1595545	1595545	1	1595545	Excellent
Bacteria	Helicobacter pylori	210		210	1.59548	GCA_030323585.1	-	ftp://ftp.ncbi.nlm.nih.gov/genomes/all/GCF/030/323/585/GCF_030323585.1_ASM3032358v1	GCF_030323585.1_ASM3032358v1_genomic.fna	1595480	1595480	1	1595480	Excellent
Bacteria	Helicobacter pylori	210		210	1.59794	GCA_022924515.1	-	ftp://ftp.ncbi.nlm.nih.gov/genomes/all/GCA/022/924/515/GCA_022924515.1_ASM2292451v1	GCA_022924515.1_ASM2292451v1_genomic.fna	1594448	1597939	2	1594448	Excellent
Bacteria	Helicobacter pylori	210		210	1.59279	GCA_016755715.1	-	ftp://ftp.ncbi.nlm.nih.gov/genomes/all/GCA/016/755/715/GCA_016755715.1_ASM1675571v1	GCA_016755715.1_ASM1675571v1_genomic.fna	1592792	1592792	1	1592792	Excellent
Bacteria	Helicobacter pylori	210		210	1.59185	GCA_019670505.1	-	ftp://ftp.ncbi.nlm.nih.gov/genomes/all/GCA/019/670/505/GCA_019670505.1_ASM1967050v1	GCA_019670505.1_ASM1967050v1_genomic.fna	1591853	1591853	1	1591853	Excellent
Bacteria	Helicobacter pylori	210		210	1.5917	GCA_030067795.1	-	ftp://ftp.ncbi.nlm.nih.gov/genomes/all/GCF/030/067/795/GCF_030067795.1_ASM3006779v1	GCF_030067795.1_ASM3006779v1_genomic.fna	1591696	1591696	1	1591696	Excellent
Bacteria	Helicobacter pylori	210		210	1.5914	GCA_027947495.1	-	ftp://ftp.ncbi.nlm.nih.gov/genomes/all/GCF/027/947/495/GCF_027947495.1_ASM2794749v1	GCF_027947495.1_ASM2794749v1_genomic.fna	1591405	1591405	1	1591405	Excellent
Bacteria	Helicobacter pylori	210		210	1.59445	GCA_022921795.1	-	ftp://ftp.ncbi.nlm.nih.gov/genomes/all/GCA/022/921/795/GCA_022921795.1_ASM2292179v1	GCA_022921795.1_ASM2292179v1_genomic.fna	1590902	1594453	2	1590902	Excellent
Bacteria	Helicobacter pylori	210		210	1.58899	GCA_006337325.1	-	ftp://ftp.ncbi.nlm.nih.gov/genomes/all/GCF/006/337/325/GCF_006337325.1_ASM633732v1	GCF_006337325.1_ASM633732v1_genomic.fna	1588985	1588985	1	1588985	Excellent
Bacteria	Helicobacter pylori	210		210	1.5885	GCA_022922175.1	-	ftp://ftp.ncbi.nlm.nih.gov/genomes/all/GCA/022/922/175/GCA_022922175.1_ASM2292217v1	GCA_022922175.1_ASM2292217v1_genomic.fna	1588502	1588502	1	1588502	Excellent
Bacteria	Helicobacter pylori	210		210	1.58813	GCA_022923655.1	-	ftp://ftp.ncbi.nlm.nih.gov/genomes/all/GCA/022/923/655/GCA_022923655.1_ASM2292365v1	GCA_022923655.1_ASM2292365v1_genomic.fna	1588133	1588133	1	1588133	Excellent
Bacteria	Helicobacter pylori	210		210	1.5863	GCA_022923395.1	-	ftp://ftp.ncbi.nlm.nih.gov/genomes/all/GCA/022/923/395/GCA_022923395.1_ASM2292339v1	GCA_022923395.1_ASM2292339v1_genomic.fna	1586299	1586299	1	1586299	Excellent
Bacteria	Helicobacter pylori	210		210	1.58579	GCA_019973855.1	-	ftp://ftp.ncbi.nlm.nih.gov/genomes/all/GCA/019/973/855/GCA_019973855.1_ASM1997385v1	GCA_019973855.1_ASM1997385v1_genomic.fna	1585790	1585790	1	1585790	Excellent
Bacteria	Helicobacter pylori	210		210	1.58334	GCA_006337385.1	-	ftp://ftp.ncbi.nlm.nih.gov/genomes/all/GCF/006/337/385/GCF_006337385.1_ASM633738v1	GCF_006337385.1_ASM633738v1_genomic.fna	1583343	1583343	1	1583343	Excellent
Bacteria	Helicobacter pylori	210		210	1.58282	GCA_029849175.1	-	ftp://ftp.ncbi.nlm.nih.gov/genomes/all/GCF/029/849/175/GCF_029849175.1_ASM2984917v1	GCF_029849175.1_ASM2984917v1_genomic.fna	1582823	1582823	1	1582823	Excellent
Bacteria	Helicobacter pylori	210		210	1.58213	GCA_006338145.1	-	ftp://ftp.ncbi.nlm.nih.gov/genomes/all/GCF/006/338/145/GCF_006338145.1_ASM633814v1	GCF_006338145.1_ASM633814v1_genomic.fna	1582133	1582133	1	1582133	Excellent
Bacteria	Helicobacter pylori	210		210	1.58197	GCA_035621295.1	-	ftp://ftp.ncbi.nlm.nih.gov/genomes/all/GCF/035/621/295/GCF_035621295.1_ASM3562129v1	GCF_035621295.1_ASM3562129v1_genomic.fna	1581974	1581974	1	1581974	Excellent
Bacteria	Helicobacter pylori	210		210	1.58164	GCA_022924735.1	-	ftp://ftp.ncbi.nlm.nih.gov/genomes/all/GCA/022/924/735/GCA_022924735.1_ASM2292473v1	GCA_022924735.1_ASM2292473v1_genomic.fna	1581642	1581642	1	1581642	Excellent
Bacteria	Helicobacter pylori	210		210	1.58096	GCA_006337305.1	-	ftp://ftp.ncbi.nlm.nih.gov/genomes/all/GCF/006/337/305/GCF_006337305.1_ASM633730v1	GCF_006337305.1_ASM633730v1_genomic.fna	1580965	1580965	1	1580965	Excellent
Bacteria	Helicobacter pylori	210		210	1.58362	GCA_022923155.1	-	ftp://ftp.ncbi.nlm.nih.gov/genomes/all/GCA/022/923/155/GCA_022923155.1_ASM2292315v1	GCA_022923155.1_ASM2292315v1_genomic.fna	1580144	1583621	2	1580144	Excellent
Bacteria	Helicobacter pylori	210		210	1.58353	GCA_022923135.1	-	ftp://ftp.ncbi.nlm.nih.gov/genomes/all/GCA/022/923/135/GCA_022923135.1_ASM2292313v1	GCA_022923135.1_ASM2292313v1_genomic.fna	1580056	1583533	2	1580056	Excellent
Bacteria	Helicobacter pylori	210		210	1.57943	GCA_006337445.1	-	ftp://ftp.ncbi.nlm.nih.gov/genomes/all/GCF/006/337/445/GCF_006337445.1_ASM633744v1	GCF_006337445.1_ASM633744v1_genomic.fna	1579431	1579431	1	1579431	Excellent
Bacteria	Helicobacter pylori	210		210	1.57838	GCA_030323465.1	-	ftp://ftp.ncbi.nlm.nih.gov/genomes/all/GCF/030/323/465/GCF_030323465.1_ASM3032346v1	GCF_030323465.1_ASM3032346v1_genomic.fna	1578380	1578380	1	1578380	Excellent
Bacteria	Helicobacter pylori	210		210	1.58066	GCA_022923695.1	-	ftp://ftp.ncbi.nlm.nih.gov/genomes/all/GCA/022/923/695/GCA_022923695.1_ASM2292369v1	GCA_022923695.1_ASM2292369v1_genomic.fna	1577941	1580664	2	1577941	Excellent
Bacteria	Helicobacter pylori	210		210	1.57766	GCA_022921175.1	-	ftp://ftp.ncbi.nlm.nih.gov/genomes/all/GCA/022/921/175/GCA_022921175.1_ASM2292117v1	GCA_022921175.1_ASM2292117v1_genomic.fna	1577655	1577655	1	1577655	Excellent
Bacteria	Helicobacter pylori	210		210	1.57717	GCA_022922515.1	-	ftp://ftp.ncbi.nlm.nih.gov/genomes/all/GCA/022/922/515/GCA_022922515.1_ASM2292251v1	GCA_022922515.1_ASM2292251v1_genomic.fna	1577172	1577172	1	1577172	Excellent
Bacteria	Helicobacter pylori	210		210	1.57698	GCA_022925415.1	-	ftp://ftp.ncbi.nlm.nih.gov/genomes/all/GCA/022/925/415/GCA_022925415.1_ASM2292541v1	GCA_022925415.1_ASM2292541v1_genomic.fna	1576980	1576980	1	1576980	Excellent
Bacteria	Helicobacter pylori	210		210	1.5861	GCA_022925255.1	-	ftp://ftp.ncbi.nlm.nih.gov/genomes/all/GCA/022/925/255/GCA_022925255.1_ASM2292525v1	GCA_022925255.1_ASM2292525v1_genomic.fna	1576566	1586095	3	1576566	Excellent
Bacteria	Helicobacter pylori	210		210	1.57631	GCA_022924455.1	-	ftp://ftp.ncbi.nlm.nih.gov/genomes/all/GCA/022/924/455/GCA_022924455.1_ASM2292445v1	GCA_022924455.1_ASM2292445v1_genomic.fna	1576312	1576312	1	1576312	Excellent
Bacteria	Helicobacter pylori	210		210	1.57617	GCA_022923635.1	-	ftp://ftp.ncbi.nlm.nih.gov/genomes/all/GCA/022/923/635/GCA_022923635.1_ASM2292363v1	GCA_022923635.1_ASM2292363v1_genomic.fna	1576166	1576166	1	1576166	Excellent
Bacteria	Helicobacter pylori	210		210	1.58487	GCA_002222575.1	-	ftp://ftp.ncbi.nlm.nih.gov/genomes/all/GCF/002/222/575/GCF_002222575.1_ASM222257v1	GCF_002222575.1_ASM222257v1_genomic.fna	1576133	1584869	2	1576133	Excellent
Bacteria	Helicobacter pylori	210		210	1.57579	GCA_021729485.1	-	ftp://ftp.ncbi.nlm.nih.gov/genomes/all/GCA/021/729/485/GCA_021729485.1_ASM2172948v1	GCA_021729485.1_ASM2172948v1_genomic.fna	1575789	1575789	1	1575789	Excellent
Bacteria	Helicobacter pylori	210		210	1.57911	GCA_035621155.1	-	ftp://ftp.ncbi.nlm.nih.gov/genomes/all/GCF/035/621/155/GCF_035621155.1_ASM3562115v1	GCF_035621155.1_ASM3562115v1_genomic.fna	1575503	1579112	2	1575503	Excellent
Bacteria	Helicobacter pylori	210		210	1.57443	GCA_022922295.1	-	ftp://ftp.ncbi.nlm.nih.gov/genomes/all/GCA/022/922/295/GCA_022922295.1_ASM2292229v1	GCA_022922295.1_ASM2292229v1_genomic.fna	1574428	1574428	1	1574428	Excellent
Bacteria	Helicobacter pylori	210		210	1.57442	GCA_022921815.1	-	ftp://ftp.ncbi.nlm.nih.gov/genomes/all/GCA/022/921/815/GCA_022921815.1_ASM2292181v1	GCA_022921815.1_ASM2292181v1_genomic.fna	1574424	1574424	1	1574424	Excellent
Bacteria	Helicobacter pylori	210		210	1.57329	GCA_022922775.1	-	ftp://ftp.ncbi.nlm.nih.gov/genomes/all/GCA/022/922/775/GCA_022922775.1_ASM2292277v1	GCA_022922775.1_ASM2292277v1_genomic.fna	1573286	1573286	1	1573286	Excellent
Bacteria	Helicobacter pylori	210		210	1.57304	GCA_022923015.1	-	ftp://ftp.ncbi.nlm.nih.gov/genomes/all/GCA/022/923/015/GCA_022923015.1_ASM2292301v1	GCA_022923015.1_ASM2292301v1_genomic.fna	1573039	1573039	1	1573039	Excellent
Bacteria	Helicobacter pylori	210		210	1.57291	GCA_022923915.1	-	ftp://ftp.ncbi.nlm.nih.gov/genomes/all/GCA/022/923/915/GCA_022923915.1_ASM2292391v1	GCA_022923915.1_ASM2292391v1_genomic.fna	1572908	1572908	1	1572908	Excellent
Bacteria	Helicobacter pylori	210		210	1.57252	GCA_022921875.1	-	ftp://ftp.ncbi.nlm.nih.gov/genomes/all/GCA/022/921/875/GCA_022921875.1_ASM2292187v1	GCA_022921875.1_ASM2292187v1_genomic.fna	1572519	1572519	1	1572519	Excellent
Bacteria	Helicobacter pylori	210		210	1.58197	GCA_022921755.1	-	ftp://ftp.ncbi.nlm.nih.gov/genomes/all/GCA/022/921/755/GCA_022921755.1_ASM2292175v1	GCA_022921755.1_ASM2292175v1_genomic.fna	1572443	1581972	3	1572443	Excellent
Bacteria	Helicobacter pylori	210		210	1.57031	GCA_001653455.1	-	ftp://ftp.ncbi.nlm.nih.gov/genomes/all/GCF/001/653/455/GCF_001653455.1_ASM165345v1	GCF_001653455.1_ASM165345v1_genomic.fna	1570310	1570310	1	1570310	Excellent
Bacteria	Helicobacter pylori	210		210	1.56993	GCA_022924575.1	-	ftp://ftp.ncbi.nlm.nih.gov/genomes/all/GCA/022/924/575/GCA_022924575.1_ASM2292457v1	GCA_022924575.1_ASM2292457v1_genomic.fna	1569933	1569933	1	1569933	Excellent
Bacteria	Helicobacter pylori	210		210	1.56873	GCA_034498215.1	-	ftp://ftp.ncbi.nlm.nih.gov/genomes/all/GCF/034/498/215/GCF_034498215.1_ASM3449821v1	GCF_034498215.1_ASM3449821v1_genomic.fna	1568733	1568733	1	1568733	Excellent
Bacteria	Helicobacter pylori	210		210	1.56838	GCA_035621315.1	-	ftp://ftp.ncbi.nlm.nih.gov/genomes/all/GCF/035/621/315/GCF_035621315.1_ASM3562131v1	GCF_035621315.1_ASM3562131v1_genomic.fna	1568376	1568376	1	1568376	Excellent
Bacteria	Helicobacter pylori	210		210	1.57528	GCA_022923515.1	-	ftp://ftp.ncbi.nlm.nih.gov/genomes/all/GCA/022/923/515/GCA_022923515.1_ASM2292351v1	GCA_022923515.1_ASM2292351v1_genomic.fna	1568330	1575278	2	1568330	Excellent
Bacteria	Helicobacter pylori	210		210	1.56762	GCA_016755655.1	-	ftp://ftp.ncbi.nlm.nih.gov/genomes/all/GCA/016/755/655/GCA_016755655.1_ASM1675565v1	GCA_016755655.1_ASM1675565v1_genomic.fna	1567616	1567616	1	1567616	Excellent
Bacteria	Helicobacter pylori	210		210	1.56675	GCA_022923275.1	-	ftp://ftp.ncbi.nlm.nih.gov/genomes/all/GCA/022/923/275/GCA_022923275.1_ASM2292327v1	GCA_022923275.1_ASM2292327v1_genomic.fna	1566753	1566753	1	1566753	Excellent
Bacteria	Helicobacter pylori	210		210	1.56672	GCA_011456895.1	-	ftp://ftp.ncbi.nlm.nih.gov/genomes/all/GCA/011/456/895/GCA_011456895.1_ASM1145689v1	GCA_011456895.1_ASM1145689v1_genomic.fna	1566721	1566721	1	1566721	Excellent
Bacteria	Helicobacter pylori	210		210	1.56672	GCA_022924415.1	-	ftp://ftp.ncbi.nlm.nih.gov/genomes/all/GCA/022/924/415/GCA_022924415.1_ASM2292441v1	GCA_022924415.1_ASM2292441v1_genomic.fna	1566721	1566721	1	1566721	Excellent
Bacteria	Helicobacter pylori	210		210	1.56665	GCA_902381665.1	-	ftp://ftp.ncbi.nlm.nih.gov/genomes/all/GCA/902/381/665/GCA_902381665.1_UHGG_MGYG-HGUT-01357	GCA_902381665.1_UHGG_MGYG-HGUT-01357_genomic.fna	1566655	1566655	1	1566655	Excellent
Bacteria	Helicobacter pylori	210		210	1.5647	GCA_022925575.1	-	ftp://ftp.ncbi.nlm.nih.gov/genomes/all/GCA/022/925/575/GCA_022925575.1_ASM2292557v1	GCA_022925575.1_ASM2292557v1_genomic.fna	1564699	1564699	1	1564699	Excellent
Bacteria	Helicobacter pylori	210		210	1.56461	GCA_022925905.1	-	ftp://ftp.ncbi.nlm.nih.gov/genomes/all/GCA/022/925/905/GCA_022925905.1_ASM2292590v1	GCA_022925905.1_ASM2292590v1_genomic.fna	1564612	1564612	1	1564612	Excellent
Bacteria	Helicobacter pylori	210		210	1.5637	GCA_003855475.1	-	ftp://ftp.ncbi.nlm.nih.gov/genomes/all/GCF/003/855/475/GCF_003855475.1_ASM385547v1	GCF_003855475.1_ASM385547v1_genomic.fna	1563701	1563701	1	1563701	Excellent
Bacteria	Helicobacter pylori	210		210	1.56344	GCA_011457815.1	-	ftp://ftp.ncbi.nlm.nih.gov/genomes/all/GCA/011/457/815/GCA_011457815.1_ASM1145781v1	GCA_011457815.1_ASM1145781v1_genomic.fna	1563438	1563438	1	1563438	Excellent
Bacteria	Helicobacter pylori	210		210	1.56342	GCA_011463035.1	-	ftp://ftp.ncbi.nlm.nih.gov/genomes/all/GCA/011/463/035/GCA_011463035.1_ASM1146303v1	GCA_011463035.1_ASM1146303v1_genomic.fna	1563420	1563420	1	1563420	Excellent
Bacteria	Helicobacter pylori	210		210	1.56341	GCA_011457355.1	-	ftp://ftp.ncbi.nlm.nih.gov/genomes/all/GCA/011/457/355/GCA_011457355.1_ASM1145735v1	GCA_011457355.1_ASM1145735v1_genomic.fna	1563411	1563411	1	1563411	Excellent
Bacteria	Helicobacter pylori	210		210	1.56341	GCA_011462915.1	-	ftp://ftp.ncbi.nlm.nih.gov/genomes/all/GCA/011/462/915/GCA_011462915.1_ASM1146291v1	GCA_011462915.1_ASM1146291v1_genomic.fna	1563409	1563409	1	1563409	Excellent
Bacteria	Helicobacter pylori	210		210	1.5634	GCA_011458015.1	-	ftp://ftp.ncbi.nlm.nih.gov/genomes/all/GCA/011/458/015/GCA_011458015.1_ASM1145801v1	GCA_011458015.1_ASM1145801v1_genomic.fna	1563405	1563405	1	1563405	Excellent
Bacteria	Helicobacter pylori	210		210	1.56333	GCA_011462735.1	-	ftp://ftp.ncbi.nlm.nih.gov/genomes/all/GCA/011/462/735/GCA_011462735.1_ASM1146273v1	GCA_011462735.1_ASM1146273v1_genomic.fna	1563333	1563333	1	1563333	Excellent
Bacteria	Helicobacter pylori	210		210	1.56332	GCA_011456475.1	-	ftp://ftp.ncbi.nlm.nih.gov/genomes/all/GCA/011/456/475/GCA_011456475.1_ASM1145647v1	GCA_011456475.1_ASM1145647v1_genomic.fna	1563317	1563317	1	1563317	Excellent
Bacteria	Helicobacter pylori	210		210	1.5633	GCA_011456275.1	-	ftp://ftp.ncbi.nlm.nih.gov/genomes/all/GCA/011/456/275/GCA_011456275.1_ASM1145627v1	GCA_011456275.1_ASM1145627v1_genomic.fna	1563305	1563305	1	1563305	Excellent
Bacteria	Helicobacter pylori	210		210	1.5633	GCA_011457615.1	-	ftp://ftp.ncbi.nlm.nih.gov/genomes/all/GCA/011/457/615/GCA_011457615.1_ASM1145761v1	GCA_011457615.1_ASM1145761v1_genomic.fna	1563302	1563302	1	1563302	Excellent
Bacteria	Helicobacter pylori	210		210	1.56329	GCA_011458095.1	-	ftp://ftp.ncbi.nlm.nih.gov/genomes/all/GCA/011/458/095/GCA_011458095.1_ASM1145809v1	GCA_011458095.1_ASM1145809v1_genomic.fna	1563292	1563292	1	1563292	Excellent
Bacteria	Helicobacter pylori	210		210	1.56329	GCA_011462215.1	-	ftp://ftp.ncbi.nlm.nih.gov/genomes/all/GCA/011/462/215/GCA_011462215.1_ASM1146221v1	GCA_011462215.1_ASM1146221v1_genomic.fna	1563290	1563290	1	1563290	Excellent
Bacteria	Helicobacter pylori	210		210	1.56328	GCA_011462375.1	-	ftp://ftp.ncbi.nlm.nih.gov/genomes/all/GCA/011/462/375/GCA_011462375.1_ASM1146237v1	GCA_011462375.1_ASM1146237v1_genomic.fna	1563280	1563280	1	1563280	Excellent
Bacteria	Helicobacter pylori	210		210	1.56328	GCA_011456315.1	-	ftp://ftp.ncbi.nlm.nih.gov/genomes/all/GCA/011/456/315/GCA_011456315.1_ASM1145631v1	GCA_011456315.1_ASM1145631v1_genomic.fna	1563276	1563276	1	1563276	Excellent
Bacteria	Helicobacter pylori	210		210	1.56327	GCA_011458315.1	-	ftp://ftp.ncbi.nlm.nih.gov/genomes/all/GCA/011/458/315/GCA_011458315.1_ASM1145831v1	GCA_011458315.1_ASM1145831v1_genomic.fna	1563274	1563274	1	1563274	Excellent
Bacteria	Helicobacter pylori	210		210	1.56327	GCA_011463175.1	-	ftp://ftp.ncbi.nlm.nih.gov/genomes/all/GCA/011/463/175/GCA_011463175.1_ASM1146317v1	GCA_011463175.1_ASM1146317v1_genomic.fna	1563267	1563267	1	1563267	Excellent
Bacteria	Helicobacter pylori	210		210	1.56327	GCA_011457115.1	-	ftp://ftp.ncbi.nlm.nih.gov/genomes/all/GCA/011/457/115/GCA_011457115.1_ASM1145711v1	GCA_011457115.1_ASM1145711v1_genomic.fna	1563266	1563266	1	1563266	Excellent
Bacteria	Helicobacter pylori	210		210	1.56326	GCA_011463055.1	-	ftp://ftp.ncbi.nlm.nih.gov/genomes/all/GCA/011/463/055/GCA_011463055.1_ASM1146305v1	GCA_011463055.1_ASM1146305v1_genomic.fna	1563260	1563260	1	1563260	Excellent
Bacteria	Helicobacter pylori	210		210	1.56324	GCA_011456295.1	-	ftp://ftp.ncbi.nlm.nih.gov/genomes/all/GCA/011/456/295/GCA_011456295.1_ASM1145629v1	GCA_011456295.1_ASM1145629v1_genomic.fna	1563239	1563239	1	1563239	Excellent
Bacteria	Helicobacter pylori	210		210	1.56323	GCA_011456665.1	-	ftp://ftp.ncbi.nlm.nih.gov/genomes/all/GCA/011/456/665/GCA_011456665.1_ASM1145666v1	GCA_011456665.1_ASM1145666v1_genomic.fna	1563232	1563232	1	1563232	Excellent
Bacteria	Helicobacter pylori	210		210	1.56308	GCA_022924035.1	-	ftp://ftp.ncbi.nlm.nih.gov/genomes/all/GCA/022/924/035/GCA_022924035.1_ASM2292403v1	GCA_022924035.1_ASM2292403v1_genomic.fna	1563078	1563078	1	1563078	Excellent
Bacteria	Helicobacter pylori	210		210	1.56653	GCA_022922915.1	-	ftp://ftp.ncbi.nlm.nih.gov/genomes/all/GCA/022/922/915/GCA_022922915.1_ASM2292291v1	GCA_022922915.1_ASM2292291v1_genomic.fna	1563024	1566531	2	1563024	Excellent
Bacteria	Helicobacter pylori	210		210	1.56229	GCA_022925835.1	-	ftp://ftp.ncbi.nlm.nih.gov/genomes/all/GCA/022/925/835/GCA_022925835.1_ASM2292583v1	GCA_022925835.1_ASM2292583v1_genomic.fna	1562288	1562288	1	1562288	Excellent
Bacteria	Helicobacter pylori	210		210	1.56207	GCA_011462575.1	-	ftp://ftp.ncbi.nlm.nih.gov/genomes/all/GCA/011/462/575/GCA_011462575.1_ASM1146257v1	GCA_011462575.1_ASM1146257v1_genomic.fna	1562072	1562072	1	1562072	Excellent
Bacteria	Helicobacter pylori	210		210	1.56193	GCA_022924495.1	-	ftp://ftp.ncbi.nlm.nih.gov/genomes/all/GCA/022/924/495/GCA_022924495.1_ASM2292449v1	GCA_022924495.1_ASM2292449v1_genomic.fna	1561930	1561930	1	1561930	Excellent
Bacteria	Helicobacter pylori	210		210	1.56475	GCA_022921955.1	-	ftp://ftp.ncbi.nlm.nih.gov/genomes/all/GCA/022/921/955/GCA_022921955.1_ASM2292195v1	GCA_022921955.1_ASM2292195v1_genomic.fna	1560974	1564753	2	1560974	Excellent
Bacteria	Helicobacter pylori	210		210	1.56053	GCA_022923595.1	-	ftp://ftp.ncbi.nlm.nih.gov/genomes/all/GCA/022/923/595/GCA_022923595.1_ASM2292359v1	GCA_022923595.1_ASM2292359v1_genomic.fna	1560534	1560534	1	1560534	Excellent
Bacteria	Helicobacter pylori	210		210	1.56018	GCA_022925875.1	-	ftp://ftp.ncbi.nlm.nih.gov/genomes/all/GCA/022/925/875/GCA_022925875.1_ASM2292587v1	GCA_022925875.1_ASM2292587v1_genomic.fna	1560176	1560176	1	1560176	Excellent
Bacteria	Helicobacter pylori	210		210	1.56006	GCA_022924275.1	-	ftp://ftp.ncbi.nlm.nih.gov/genomes/all/GCA/022/924/275/GCA_022924275.1_ASM2292427v1	GCA_022924275.1_ASM2292427v1_genomic.fna	1560058	1560058	1	1560058	Excellent
Bacteria	Helicobacter pylori	210		210	1.55998	GCA_035621875.1	-	ftp://ftp.ncbi.nlm.nih.gov/genomes/all/GCF/035/621/875/GCF_035621875.1_ASM3562187v1	GCF_035621875.1_ASM3562187v1_genomic.fna	1559977	1559977	1	1559977	Excellent
Bacteria	Helicobacter pylori	210		210	1.56315	GCA_022925855.1	-	ftp://ftp.ncbi.nlm.nih.gov/genomes/all/GCA/022/925/855/GCA_022925855.1_ASM2292585v1	GCA_022925855.1_ASM2292585v1_genomic.fna	1559683	1563148	2	1559683	Excellent
Bacteria	Helicobacter pylori	210		210	1.56365	GCA_022921275.1	-	ftp://ftp.ncbi.nlm.nih.gov/genomes/all/GCA/022/921/275/GCA_022921275.1_ASM2292127v1	GCA_022921275.1_ASM2292127v1_genomic.fna	1559659	1563646	2	1559659	Excellent
Bacteria	Helicobacter pylori	210		210	1.56883	GCA_022924655.1	-	ftp://ftp.ncbi.nlm.nih.gov/genomes/all/GCA/022/924/655/GCA_022924655.1_ASM2292465v1	GCA_022924655.1_ASM2292465v1_genomic.fna	1559488	1568827	2	1559488	Excellent
Bacteria	Helicobacter pylori	210		210	1.55935	GCA_022924535.1	-	ftp://ftp.ncbi.nlm.nih.gov/genomes/all/GCA/022/924/535/GCA_022924535.1_ASM2292453v1	GCA_022924535.1_ASM2292453v1_genomic.fna	1559352	1559352	1	1559352	Excellent
Bacteria	Helicobacter pylori	210		210	1.56916	GCA_022925675.1	-	ftp://ftp.ncbi.nlm.nih.gov/genomes/all/GCA/022/925/675/GCA_022925675.1_ASM2292567v1	GCA_022925675.1_ASM2292567v1_genomic.fna	1559327	1569162	2	1559327	Excellent
Bacteria	Helicobacter pylori	210		210	1.55846	GCA_022922055.1	-	ftp://ftp.ncbi.nlm.nih.gov/genomes/all/GCA/022/922/055/GCA_022922055.1_ASM2292205v1	GCA_022922055.1_ASM2292205v1_genomic.fna	1558458	1558458	1	1558458	Excellent
Bacteria	Helicobacter pylori	210		210	1.5575	GCA_022921355.1	-	ftp://ftp.ncbi.nlm.nih.gov/genomes/all/GCA/022/921/355/GCA_022921355.1_ASM2292135v1	GCA_022921355.1_ASM2292135v1_genomic.fna	1557498	1557498	1	1557498	Excellent
Bacteria	Helicobacter pylori	210		210	1.55585	GCA_022921895.1	-	ftp://ftp.ncbi.nlm.nih.gov/genomes/all/GCA/022/921/895/GCA_022921895.1_ASM2292189v1	GCA_022921895.1_ASM2292189v1_genomic.fna	1555854	1555854	1	1555854	Excellent
Bacteria	Helicobacter pylori	210		210	1.55706	GCA_022921215.1	-	ftp://ftp.ncbi.nlm.nih.gov/genomes/all/GCA/022/921/215/GCA_022921215.1_ASM2292121v1	GCA_022921215.1_ASM2292121v1_genomic.fna	1553667	1557058	2	1553667	Excellent
Bacteria	Helicobacter pylori	210		210	1.5512	GCA_023169785.1	-	ftp://ftp.ncbi.nlm.nih.gov/genomes/all/GCA/023/169/785/GCA_023169785.1_ASM2316978v1	GCA_023169785.1_ASM2316978v1_genomic.fna	1551197	1551197	1	1551197	Excellent
Bacteria	Helicobacter pylori	210		210	1.55237	GCA_022921235.1	-	ftp://ftp.ncbi.nlm.nih.gov/genomes/all/GCA/022/921/235/GCA_022921235.1_ASM2292123v1	GCA_022921235.1_ASM2292123v1_genomic.fna	1548938	1552368	2	1548938	Excellent
Bacteria	Helicobacter pylori	210		210	1.54021	GCA_006339235.1	-	ftp://ftp.ncbi.nlm.nih.gov/genomes/all/GCF/006/339/235/GCF_006339235.1_ASM633923v1	GCF_006339235.1_ASM633923v1_genomic.fna	1540214	1540214	1	1540214	Excellent
Bacteria	Helicobacter pylori	210		210	1.54014	GCA_006337365.1	-	ftp://ftp.ncbi.nlm.nih.gov/genomes/all/GCF/006/337/365/GCF_006337365.1_ASM633736v1	GCF_006337365.1_ASM633736v1_genomic.fna	1540135	1540135	1	1540135	Excellent
Bacteria	Helicobacter pylori	210		210	1.53525	GCA_004088155.1	-	ftp://ftp.ncbi.nlm.nih.gov/genomes/all/GCF/004/088/155/GCF_004088155.1_ASM408815v1	GCF_004088155.1_ASM408815v1_genomic.fna	1535248	1535248	1	1535248	Excellent
Bacteria	Helicobacter pylori	210		210	1.53145	GCA_001653475.1	-	ftp://ftp.ncbi.nlm.nih.gov/genomes/all/GCF/001/653/475/GCF_001653475.1_ASM165347v1	GCF_001653475.1_ASM165347v1_genomic.fna	1531450	1531450	1	1531450	Excellent
Bacteria	Helicobacter pylori	210		210	1.51467	GCA_004088075.1	-	ftp://ftp.ncbi.nlm.nih.gov/genomes/all/GCF/004/088/075/GCF_004088075.1_ASM408807v1	GCF_004088075.1_ASM408807v1_genomic.fna	1514674	1514674	1	1514674	Excellent
Bacteria	Helicobacter pylori	210		210	1.51056	GCA_001653435.1	-	ftp://ftp.ncbi.nlm.nih.gov/genomes/all/GCF/001/653/435/GCF_001653435.1_ASM165343v1	GCF_001653435.1_ASM165343v1_genomic.fna	1510564	1510564	1	1510564	Excellent
Bacteria	Helicobacter pylori	210		210	1.67414	GCA_002952175.1	-	ftp://ftp.ncbi.nlm.nih.gov/genomes/all/GCF/002/952/175/GCF_002952175.1_ASM295217v1	GCF_002952175.1_ASM295217v1_genomic.fna	1674142	1674142	1	1674142	Excellent
Bacteria	Helicobacter pylori	210		210	1.67412	GCA_002952275.1	-	ftp://ftp.ncbi.nlm.nih.gov/genomes/all/GCF/002/952/275/GCF_002952275.1_ASM295227v1	GCF_002952275.1_ASM295227v1_genomic.fna	1674115	1674115	1	1674115	Excellent
Bacteria	Helicobacter pylori	210		210	1.67407	GCA_002952195.1	-	ftp://ftp.ncbi.nlm.nih.gov/genomes/all/GCF/002/952/195/GCF_002952195.1_ASM295219v1	GCF_002952195.1_ASM295219v1_genomic.fna	1674070	1674070	1	1674070	Excellent
Bacteria	Helicobacter pylori	210		210	1.67228	GCA_008033055.1	-	ftp://ftp.ncbi.nlm.nih.gov/genomes/all/GCF/008/033/055/GCF_008033055.1_ASM803305v1	GCF_008033055.1_ASM803305v1_genomic.fna	1672280	1672280	1	1672280	Excellent
Bacteria	Helicobacter pylori	210		210	1.69285	GCA_008026815.1	-	ftp://ftp.ncbi.nlm.nih.gov/genomes/all/GCF/008/026/815/GCF_008026815.1_ASM802681v1	GCF_008026815.1_ASM802681v1_genomic.fna	1670200	1692846	2	1670200	Excellent
Bacteria	Helicobacter pylori	210		210	1.68617	GCA_008033075.1	-	ftp://ftp.ncbi.nlm.nih.gov/genomes/all/GCF/008/033/075/GCF_008033075.1_ASM803307v1	GCF_008033075.1_ASM803307v1_genomic.fna	1667946	1686171	2	1667946	Excellent
Bacteria	Helicobacter pylori	210		210	1.65825	GCA_008281125.1	-	ftp://ftp.ncbi.nlm.nih.gov/genomes/all/GCF/008/281/125/GCF_008281125.1_ASM828112v1	GCF_008281125.1_ASM828112v1_genomic.fna	1658253	1658253	1	1658253	Excellent
Bacteria	Helicobacter pylori	210		210	1.64584	GCA_008027235.1	-	ftp://ftp.ncbi.nlm.nih.gov/genomes/all/GCF/008/027/235/GCF_008027235.1_ASM802723v1	GCF_008027235.1_ASM802723v1_genomic.fna	1645840	1645840	1	1645840	Excellent
Bacteria	Helicobacter pylori	210		210	1.64234	GCA_008027395.1	-	ftp://ftp.ncbi.nlm.nih.gov/genomes/all/GCF/008/027/395/GCF_008027395.1_ASM802739v1	GCF_008027395.1_ASM802739v1_genomic.fna	1642343	1642343	1	1642343	Excellent
Bacteria	Helicobacter pylori	210		210	1.64482	GCA_008027775.1	-	ftp://ftp.ncbi.nlm.nih.gov/genomes/all/GCF/008/027/775/GCF_008027775.1_ASM802777v1	GCF_008027775.1_ASM802777v1_genomic.fna	1634738	1644819	2	1634738	Excellent
Bacteria	Helicobacter pylori	210		210	1.63843	GCA_008026375.1	-	ftp://ftp.ncbi.nlm.nih.gov/genomes/all/GCF/008/026/375/GCF_008026375.1_ASM802637v1	GCF_008026375.1_ASM802637v1_genomic.fna	1632617	1638427	2	1632617	Excellent
Bacteria	Helicobacter pylori	210		210	1.61331	GCA_008032975.1	-	ftp://ftp.ncbi.nlm.nih.gov/genomes/all/GCF/008/032/975/GCF_008032975.1_ASM803297v1	GCF_008032975.1_ASM803297v1_genomic.fna	1613306	1613306	1	1613306	Excellent
Bacteria	Helicobacter pylori	210		210	1.60778	GCA_022925815.1	-	ftp://ftp.ncbi.nlm.nih.gov/genomes/all/GCA/022/925/815/GCA_022925815.1_ASM2292581v1	GCA_022925815.1_ASM2292581v1_genomic.fna	1607782	1607782	1	1607782	Excellent
Bacteria	Helicobacter pylori	210		210	1.57013	GCA_022921455.1	-	ftp://ftp.ncbi.nlm.nih.gov/genomes/all/GCA/022/921/455/GCA_022921455.1_ASM2292145v1	GCA_022921455.1_ASM2292145v1_genomic.fna	1570128	1570128	1	1570128	Excellent
Bacteria	Helicobacter pylori	210		210	1.61607	GCA_030062565.1	-	ftp://ftp.ncbi.nlm.nih.gov/genomes/all/GCF/030/062/565/GCF_030062565.1_ASM3006256v1	GCF_030062565.1_ASM3006256v1_genomic.fna	1616075	1616075	1	1616075	Excellent
Bacteria	Helicobacter pylori	210		210	1.69583	GCA_006874685.1	-	ftp://ftp.ncbi.nlm.nih.gov/genomes/all/GCF/006/874/685/GCF_006874685.1_ASM687468v1	GCF_006874685.1_ASM687468v1_genomic.fna	1695835	1695835	1	1695835	Excellent
Bacteria	Helicobacter pylori	210		210	1.63519	GCA_030062685.1	-	ftp://ftp.ncbi.nlm.nih.gov/genomes/all/GCF/030/062/685/GCF_030062685.1_ASM3006268v1	GCF_030062685.1_ASM3006268v1_genomic.fna	1635188	1635188	1	1635188	Excellent
Bacteria	Helicobacter pylori	210		210	1.674	GCA_002952395.1	-	ftp://ftp.ncbi.nlm.nih.gov/genomes/all/GCF/002/952/395/GCF_002952395.1_ASM295239v1	GCF_002952395.1_ASM295239v1_genomic.fna	1674004	1674004	1	1674004	Excellent
Bacteria	Helicobacter pylori	210		210	1.674	GCA_002952435.1	-	ftp://ftp.ncbi.nlm.nih.gov/genomes/all/GCF/002/952/435/GCF_002952435.1_ASM295243v1	GCF_002952435.1_ASM295243v1_genomic.fna	1673998	1673998	1	1673998	Excellent
Bacteria	Helicobacter pylori	210		210	1.674	GCA_002952415.1	-	ftp://ftp.ncbi.nlm.nih.gov/genomes/all/GCF/002/952/415/GCF_002952415.1_ASM295241v1	GCF_002952415.1_ASM295241v1_genomic.fna	1674005	1674005	1	1674005	Excellent
Bacteria	Helicobacter pylori	210		210	1.63928	GCA_030062585.1	-	ftp://ftp.ncbi.nlm.nih.gov/genomes/all/GCF/030/062/585/GCF_030062585.1_ASM3006258v1	GCF_030062585.1_ASM3006258v1_genomic.fna	1639278	1639278	1	1639278	Excellent
Bacteria	Helicobacter pylori	210		210	1.59649	GCA_030062665.1	-	ftp://ftp.ncbi.nlm.nih.gov/genomes/all/GCF/030/062/665/GCF_030062665.1_ASM3006266v1	GCF_030062665.1_ASM3006266v1_genomic.fna	1596494	1596494	1	1596494	Excellent
Bacteria	Helicobacter pylori	210		210	1.62348	GCA_030062625.1	-	ftp://ftp.ncbi.nlm.nih.gov/genomes/all/GCF/030/062/625/GCF_030062625.1_ASM3006262v1	GCF_030062625.1_ASM3006262v1_genomic.fna	1623483	1623483	1	1623483	Excellent
Bacteria	Helicobacter pylori	210		210	1.6247	GCA_030062645.1	-	ftp://ftp.ncbi.nlm.nih.gov/genomes/all/GCF/030/062/645/GCF_030062645.1_ASM3006264v1	GCF_030062645.1_ASM3006264v1_genomic.fna	1624702	1624702	1	1624702	Excellent
Bacteria	Helicobacter pylori	210		210	1.56617	GCA_002357755.1	-	ftp://ftp.ncbi.nlm.nih.gov/genomes/all/GCF/002/357/755/GCF_002357755.1_ASM235775v1	GCF_002357755.1_ASM235775v1_genomic.fna	1566172	1566172	1	1566172	Excellent
Bacteria	Helicobacter pylori	210		210	1.5587	GCA_002357595.1	-	ftp://ftp.ncbi.nlm.nih.gov/genomes/all/GCF/002/357/595/GCF_002357595.1_ASM235759v1	GCF_002357595.1_ASM235759v1_genomic.fna	1558697	1558697	1	1558697	Excellent
Bacteria	Helicobacter pylori	210		210	1.62576	GCA_002357695.1	-	ftp://ftp.ncbi.nlm.nih.gov/genomes/all/GCF/002/357/695/GCF_002357695.1_ASM235769v1	GCF_002357695.1_ASM235769v1_genomic.fna	1625760	1625760	1	1625760	Excellent
Bacteria	Helicobacter pylori	210		210	1.56683	GCA_002357575.1	-	ftp://ftp.ncbi.nlm.nih.gov/genomes/all/GCF/002/357/575/GCF_002357575.1_ASM235757v1	GCF_002357575.1_ASM235757v1_genomic.fna	1566831	1566831	1	1566831	Excellent
Bacteria	Helicobacter pylori	210		210	1.56787	GCA_002357835.1	-	ftp://ftp.ncbi.nlm.nih.gov/genomes/all/GCF/002/357/835/GCF_002357835.1_ASM235783v1	GCF_002357835.1_ASM235783v1_genomic.fna	1567867	1567867	1	1567867	Excellent
Bacteria	Helicobacter pylori	210		210	1.58812	GCA_002357735.1	-	ftp://ftp.ncbi.nlm.nih.gov/genomes/all/GCF/002/357/735/GCF_002357735.1_ASM235773v1	GCF_002357735.1_ASM235773v1_genomic.fna	1588119	1588119	1	1588119	Excellent
Bacteria	Helicobacter pylori	210		210	1.61776	GCA_002357775.1	-	ftp://ftp.ncbi.nlm.nih.gov/genomes/all/GCF/002/357/775/GCF_002357775.1_ASM235777v1	GCF_002357775.1_ASM235777v1_genomic.fna	1617765	1617765	1	1617765	Excellent
Bacteria	Helicobacter pylori	210		210	1.63163	GCA_002357675.1	-	ftp://ftp.ncbi.nlm.nih.gov/genomes/all/GCF/002/357/675/GCF_002357675.1_ASM235767v1	GCF_002357675.1_ASM235767v1_genomic.fna	1631634	1631634	1	1631634	Excellent
Bacteria	Helicobacter pylori	210		210	1.60278	GCA_002357795.1	-	ftp://ftp.ncbi.nlm.nih.gov/genomes/all/GCF/002/357/795/GCF_002357795.1_ASM235779v1	GCF_002357795.1_ASM235779v1_genomic.fna	1602776	1602776	1	1602776	Excellent
Bacteria	Helicobacter pylori	210		210	1.65696	GCA_002357415.1	-	ftp://ftp.ncbi.nlm.nih.gov/genomes/all/GCF/002/357/415/GCF_002357415.1_ASM235741v1	GCF_002357415.1_ASM235741v1_genomic.fna	1644960	1656962	2	1644960	Excellent
Bacteria	Helicobacter pylori	210		210	1.57712	GCA_002357855.1	-	ftp://ftp.ncbi.nlm.nih.gov/genomes/all/GCF/002/357/855/GCF_002357855.1_ASM235785v1	GCF_002357855.1_ASM235785v1_genomic.fna	1577123	1577123	1	1577123	Excellent
Bacteria	Helicobacter pylori	210		210	1.57874	GCA_002357515.1	-	ftp://ftp.ncbi.nlm.nih.gov/genomes/all/GCF/002/357/515/GCF_002357515.1_ASM235751v1	GCF_002357515.1_ASM235751v1_genomic.fna	1578736	1578736	1	1578736	Excellent
Bacteria	Helicobacter pylori	210		210	1.59841	GCA_002357375.1	-	ftp://ftp.ncbi.nlm.nih.gov/genomes/all/GCF/002/357/375/GCF_002357375.1_ASM235737v1	GCF_002357375.1_ASM235737v1_genomic.fna	1588584	1598408	2	1588584	Excellent
Bacteria	Helicobacter pylori	210		210	1.57027	GCA_002357615.1	-	ftp://ftp.ncbi.nlm.nih.gov/genomes/all/GCF/002/357/615/GCF_002357615.1_ASM235761v1	GCF_002357615.1_ASM235761v1_genomic.fna	1570268	1570268	1	1570268	Excellent
Bacteria	Helicobacter pylori	210		210	1.5824	GCA_002357495.1	-	ftp://ftp.ncbi.nlm.nih.gov/genomes/all/GCF/002/357/495/GCF_002357495.1_ASM235749v1	GCF_002357495.1_ASM235749v1_genomic.fna	1582399	1582399	1	1582399	Excellent
Bacteria	Helicobacter pylori	210		210	1.62713	GCA_002357715.1	-	ftp://ftp.ncbi.nlm.nih.gov/genomes/all/GCF/002/357/715/GCF_002357715.1_ASM235771v1	GCF_002357715.1_ASM235771v1_genomic.fna	1627132	1627132	1	1627132	Excellent
Bacteria	Helicobacter pylori	210		210	1.61556	GCA_002357315.1	-	ftp://ftp.ncbi.nlm.nih.gov/genomes/all/GCF/002/357/315/GCF_002357315.1_ASM235731v1	GCF_002357315.1_ASM235731v1_genomic.fna	1606460	1615564	2	1606460	Excellent
Bacteria	Helicobacter pylori	210		210	1.62315	GCA_002357635.1	-	ftp://ftp.ncbi.nlm.nih.gov/genomes/all/GCF/002/357/635/GCF_002357635.1_ASM235763v1	GCF_002357635.1_ASM235763v1_genomic.fna	1623153	1623153	1	1623153	Excellent
Bacteria	Helicobacter pylori	210		210	1.58564	GCA_002357555.1	-	ftp://ftp.ncbi.nlm.nih.gov/genomes/all/GCF/002/357/555/GCF_002357555.1_ASM235755v1	GCF_002357555.1_ASM235755v1_genomic.fna	1585641	1585641	1	1585641	Excellent
Bacteria	Helicobacter pylori	210		210	1.58587	GCA_002357395.1	-	ftp://ftp.ncbi.nlm.nih.gov/genomes/all/GCF/002/357/395/GCF_002357395.1_ASM235739v1	GCF_002357395.1_ASM235739v1_genomic.fna	1575499	1585868	2	1575499	Excellent
Bacteria	Helicobacter pylori	210		210	1.57144	GCA_002357455.1	-	ftp://ftp.ncbi.nlm.nih.gov/genomes/all/GCF/002/357/455/GCF_002357455.1_ASM235745v1	GCF_002357455.1_ASM235745v1_genomic.fna	1571440	1571440	1	1571440	Excellent
Bacteria	Helicobacter pylori	210		210	1.63431	GCA_002357535.1	-	ftp://ftp.ncbi.nlm.nih.gov/genomes/all/GCF/002/357/535/GCF_002357535.1_ASM235753v1	GCF_002357535.1_ASM235753v1_genomic.fna	1634312	1634312	1	1634312	Excellent
Bacteria	Helicobacter pylori	210		210	1.62315	GCA_002357335.1	-	ftp://ftp.ncbi.nlm.nih.gov/genomes/all/GCF/002/357/335/GCF_002357335.1_ASM235733v1	GCF_002357335.1_ASM235733v1_genomic.fna	1616737	1623154	2	1616737	Excellent
Bacteria	Helicobacter pylori	210		210	1.5919	GCA_002357435.1	-	ftp://ftp.ncbi.nlm.nih.gov/genomes/all/GCF/002/357/435/GCF_002357435.1_ASM235743v1	GCF_002357435.1_ASM235743v1_genomic.fna	1591903	1591903	1	1591903	Excellent
Bacteria	Helicobacter pylori	210		210	1.58758	GCA_002357655.1	-	ftp://ftp.ncbi.nlm.nih.gov/genomes/all/GCF/002/357/655/GCF_002357655.1_ASM235765v1	GCF_002357655.1_ASM235765v1_genomic.fna	1587581	1587581	1	1587581	Excellent
Bacteria	Helicobacter pylori	210		210	1.59299	GCA_002357815.1	-	ftp://ftp.ncbi.nlm.nih.gov/genomes/all/GCF/002/357/815/GCF_002357815.1_ASM235781v1	GCF_002357815.1_ASM235781v1_genomic.fna	1592987	1592987	1	1592987	Excellent
Bacteria	Helicobacter pylori	210		210	1.63295	GCA_002357355.1	-	ftp://ftp.ncbi.nlm.nih.gov/genomes/all/GCF/002/357/355/GCF_002357355.1_ASM235735v1	GCF_002357355.1_ASM235735v1_genomic.fna	1626538	1632955	2	1626538	Excellent
Bacteria	Helicobacter pylori	210		210	1.6338	GCA_016464485.1	-	ftp://ftp.ncbi.nlm.nih.gov/genomes/all/GCA/016/464/485/GCA_016464485.1_ASM1646448v1	GCA_016464485.1_ASM1646448v1_genomic.fna	108664	1633800	56	211157	Poor
Bacteria	Helicobacter pylori	210		210	1.62595	GCA_016464565.1	-	ftp://ftp.ncbi.nlm.nih.gov/genomes/all/GCA/016/464/565/GCA_016464565.1_ASM1646456v1	GCA_016464565.1_ASM1646456v1_genomic.fna	105792	1625946	45	279078	Poor
Bacteria	Helicobacter pylori	210		210	1.64623	GCA_016464575.1	-	ftp://ftp.ncbi.nlm.nih.gov/genomes/all/GCA/016/464/575/GCA_016464575.1_ASM1646457v1	GCA_016464575.1_ASM1646457v1_genomic.fna	97059	1646234	47	228454	Poor
Bacteria	Helicobacter pylori	210		210	1.56242	GCA_016464465.1	-	ftp://ftp.ncbi.nlm.nih.gov/genomes/all/GCA/016/464/465/GCA_016464465.1_ASM1646446v1	GCA_016464465.1_ASM1646446v1_genomic.fna	68745	1562420	51	362127	Poor
Bacteria	Helicobacter pylori	210		210	1.58393	GCA_016464545.1	-	ftp://ftp.ncbi.nlm.nih.gov/genomes/all/GCA/016/464/545/GCA_016464545.1_ASM1646454v1	GCA_016464545.1_ASM1646454v1_genomic.fna	61551	1583931	55	161520	Poor
Bacteria	Helicobacter pylori	210		210	1.56481	GCA_016464445.1	-	ftp://ftp.ncbi.nlm.nih.gov/genomes/all/GCA/016/464/445/GCA_016464445.1_ASM1646444v1	GCA_016464445.1_ASM1646444v1_genomic.fna	53786	1564810	56	193629	Poor
Bacteria	Helicobacter pylori	210		210	1.5934	GCA_016464525.1	-	ftp://ftp.ncbi.nlm.nih.gov/genomes/all/GCA/016/464/525/GCA_016464525.1_ASM1646452v1	GCA_016464525.1_ASM1646452v1_genomic.fna	52530	1593398	59	191934	Poor
Bacteria	Helicobacter pylori	210		210	1.57099	GCA_016464475.1	-	ftp://ftp.ncbi.nlm.nih.gov/genomes/all/GCA/016/464/475/GCA_016464475.1_ASM1646447v1	GCA_016464475.1_ASM1646447v1_genomic.fna	52451	1570995	68	102807	Poor
Bacteria	Helicobacter pylori	210		210	1.67416	GCA_002952375.1	-	ftp://ftp.ncbi.nlm.nih.gov/genomes/all/GCF/002/952/375/GCF_002952375.1_ASM295237v1	GCF_002952375.1_ASM295237v1_genomic.fna	1674163	1674163	1	1674163	Excellent
Bacteria	Helicobacter pylori	210		210	1.67412	GCA_002952335.1	-	ftp://ftp.ncbi.nlm.nih.gov/genomes/all/GCF/002/952/335/GCF_002952335.1_ASM295233v1	GCF_002952335.1_ASM295233v1_genomic.fna	1674120	1674120	1	1674120	Excellent
Bacteria	Helicobacter pylori	210		210	1.67408	GCA_002952355.1	-	ftp://ftp.ncbi.nlm.nih.gov/genomes/all/GCF/002/952/355/GCF_002952355.1_ASM295235v1	GCF_002952355.1_ASM295235v1_genomic.fna	1674080	1674080	1	1674080	Excellent
Bacteria	Helicobacter pylori	210		210	1.6678	GCA_900119995.1	-	ftp://ftp.ncbi.nlm.nih.gov/genomes/all/GCA/900/119/995/GCA_900119995.1_HE143_09	GCA_900119995.1_HE143_09_genomic.fna	1667804	1667804	1	1667804	Excellent
Bacteria	Helicobacter pylori	210		210	1.66716	GCA_001433495.1	-	ftp://ftp.ncbi.nlm.nih.gov/genomes/all/GCF/001/433/495/GCF_001433495.1_ASM143349v1	GCF_001433495.1_ASM143349v1_genomic.fna	1667159	1667159	1	1667159	Excellent
Bacteria	Helicobacter pylori	210		210	1.66688	GCA_002906515.1	-	ftp://ftp.ncbi.nlm.nih.gov/genomes/all/GCF/002/906/515/GCF_002906515.1_ASM290651v1	GCF_002906515.1_ASM290651v1_genomic.fna	1666879	1666879	1	1666879	Excellent
Bacteria	Helicobacter pylori	210		210	1.6532	GCA_021184165.1	-	ftp://ftp.ncbi.nlm.nih.gov/genomes/all/GCA/021/184/165/GCA_021184165.1_ASM2118416v1	GCA_021184165.1_ASM2118416v1_genomic.fna	1653204	1653204	1	1653204	Excellent
Bacteria	Helicobacter pylori	210		210	1.65255	GCA_021729745.1	-	ftp://ftp.ncbi.nlm.nih.gov/genomes/all/GCA/021/729/745/GCA_021729745.1_ASM2172974v1	GCA_021729745.1_ASM2172974v1_genomic.fna	1652551	1652551	1	1652551	Excellent
Bacteria	Helicobacter pylori	210		210	1.64579	GCA_021729585.1	-	ftp://ftp.ncbi.nlm.nih.gov/genomes/all/GCA/021/729/585/GCA_021729585.1_ASM2172958v1	GCA_021729585.1_ASM2172958v1_genomic.fna	1645786	1645786	1	1645786	Excellent
Bacteria	Helicobacter pylori	210		210	1.64501	GCA_022014675.1	-	ftp://ftp.ncbi.nlm.nih.gov/genomes/all/GCA/022/014/675/GCA_022014675.1_ASM2201467v1	GCA_022014675.1_ASM2201467v1_genomic.fna	1645008	1645008	1	1645008	Excellent
Bacteria	Helicobacter pylori	210		210	1.63349	GCA_021729645.1	-	ftp://ftp.ncbi.nlm.nih.gov/genomes/all/GCA/021/729/645/GCA_021729645.1_ASM2172964v1	GCA_021729645.1_ASM2172964v1_genomic.fna	1633485	1633485	1	1633485	Excellent
Bacteria	Helicobacter pylori	210		210	1.62982	GCA_001549715.1	-	ftp://ftp.ncbi.nlm.nih.gov/genomes/all/GCF/001/549/715/GCF_001549715.1_ASM154971v1	GCF_001549715.1_ASM154971v1_genomic.fna	1629815	1629815	1	1629815	Excellent
Bacteria	Helicobacter pylori	210		210	1.63533	GCA_001549875.1	-	ftp://ftp.ncbi.nlm.nih.gov/genomes/all/GCF/001/549/875/GCF_001549875.1_ASM154987v1	GCF_001549875.1_ASM154987v1_genomic.fna	1629114	1635334	2	1629114	Excellent
Bacteria	Helicobacter pylori	210		210	1.6347	GCA_022922995.1	-	ftp://ftp.ncbi.nlm.nih.gov/genomes/all/GCA/022/922/995/GCA_022922995.1_ASM2292299v1	GCA_022922995.1_ASM2292299v1_genomic.fna	1624315	1634695	2	1624315	Excellent
Bacteria	Helicobacter pylori	210		210	1.62209	GCA_021729625.1	-	ftp://ftp.ncbi.nlm.nih.gov/genomes/all/GCA/021/729/625/GCA_021729625.1_ASM2172962v1	GCA_021729625.1_ASM2172962v1_genomic.fna	1622089	1622089	1	1622089	Excellent
Bacteria	Helicobacter pylori	210		210	1.62204	GCA_021729565.1	-	ftp://ftp.ncbi.nlm.nih.gov/genomes/all/GCA/021/729/565/GCA_021729565.1_ASM2172956v1	GCA_021729565.1_ASM2172956v1_genomic.fna	1622038	1622038	1	1622038	Excellent
Bacteria	Helicobacter pylori	210		210	1.62102	GCA_021729705.1	-	ftp://ftp.ncbi.nlm.nih.gov/genomes/all/GCA/021/729/705/GCA_021729705.1_ASM2172970v1	GCA_021729705.1_ASM2172970v1_genomic.fna	1621023	1621023	1	1621023	Excellent
Bacteria	Helicobacter pylori	210		210	1.61722	GCA_022014615.1	-	ftp://ftp.ncbi.nlm.nih.gov/genomes/all/GCA/022/014/615/GCA_022014615.1_ASM2201461v1	GCA_022014615.1_ASM2201461v1_genomic.fna	1617221	1617221	1	1617221	Excellent
Bacteria	Helicobacter pylori	210		210	1.61374	GCA_022925755.1	-	ftp://ftp.ncbi.nlm.nih.gov/genomes/all/GCA/022/925/755/GCA_022925755.1_ASM2292575v1	GCA_022925755.1_ASM2292575v1_genomic.fna	1613739	1613739	1	1613739	Excellent
Bacteria	Helicobacter pylori	210		210	1.60793	GCA_022923075.1	-	ftp://ftp.ncbi.nlm.nih.gov/genomes/all/GCA/022/923/075/GCA_022923075.1_ASM2292307v1	GCA_022923075.1_ASM2292307v1_genomic.fna	1607927	1607927	1	1607927	Excellent
Bacteria	Helicobacter pylori	210		210	1.58647	GCA_000817025.1	-	ftp://ftp.ncbi.nlm.nih.gov/genomes/all/GCA/000/817/025/GCA_000817025.1_ASM81702v1	GCA_000817025.1_ASM81702v1_genomic.fna	1586473	1586473	1	1586473	Excellent
Bacteria	Helicobacter pylori	210		210	1.59097	GCA_003640585.1	-	ftp://ftp.ncbi.nlm.nih.gov/genomes/all/GCF/003/640/585/GCF_003640585.1_ASM364058v1	GCF_003640585.1_ASM364058v1_genomic.fna	1581994	1590969	2	1581994	Excellent
Bacteria	Helicobacter pylori	210		210	1.58127	GCA_022014655.1	-	ftp://ftp.ncbi.nlm.nih.gov/genomes/all/GCA/022/014/655/GCA_022014655.1_ASM2201465v1	GCA_022014655.1_ASM2201465v1_genomic.fna	1581270	1581270	1	1581270	Excellent
Bacteria	Helicobacter pylori	210		210	1.57835	GCA_002356595.1	-	ftp://ftp.ncbi.nlm.nih.gov/genomes/all/GCF/002/356/595/GCF_002356595.1_ASM235659v1	GCF_002356595.1_ASM235659v1_genomic.fna	1578351	1578351	1	1578351	Excellent
Bacteria	Helicobacter pylori	210		210	1.56212	GCA_001549855.1	-	ftp://ftp.ncbi.nlm.nih.gov/genomes/all/GCF/001/549/855/GCF_001549855.1_ASM154985v1	GCF_001549855.1_ASM154985v1_genomic.fna	1562125	1562125	1	1562125	Excellent
Bacteria	Helicobacter pylori	210		210	1.53139	GCA_021729665.1	-	ftp://ftp.ncbi.nlm.nih.gov/genomes/all/GCA/021/729/665/GCA_021729665.1_ASM2172966v1	GCA_021729665.1_ASM2172966v1_genomic.fna	1531394	1531394	1	1531394	Excellent
Bacteria	Helicobacter pylori	210		210	1.69781	GCA_008032995.1	-	ftp://ftp.ncbi.nlm.nih.gov/genomes/all/GCF/008/032/995/GCF_008032995.1_ASM803299v1	GCF_008032995.1_ASM803299v1_genomic.fna	1697806	1697806	1	1697806	Excellent
Bacteria	Helicobacter pylori	210		210	1.69368	GCA_008026175.1	-	ftp://ftp.ncbi.nlm.nih.gov/genomes/all/GCF/008/026/175/GCF_008026175.1_ASM802617v1	GCF_008026175.1_ASM802617v1_genomic.fna	1683530	1693680	2	1683530	Excellent
Bacteria	Helicobacter pylori	210		210	1.67435	GCA_002952235.1	-	ftp://ftp.ncbi.nlm.nih.gov/genomes/all/GCF/002/952/235/GCF_002952235.1_ASM295223v1	GCF_002952235.1_ASM295223v1_genomic.fna	1674350	1674350	1	1674350	Excellent
Bacteria	Helicobacter pylori	210		210	1.67421	GCA_002952255.1	-	ftp://ftp.ncbi.nlm.nih.gov/genomes/all/GCF/002/952/255/GCF_002952255.1_ASM295225v1	GCF_002952255.1_ASM295225v1_genomic.fna	1674214	1674214	1	1674214	Excellent
Bacteria	Helicobacter pylori	210		210	1.66733	GCA_008032475.1	-	ftp://ftp.ncbi.nlm.nih.gov/genomes/all/GCF/008/032/475/GCF_008032475.1_ASM803247v1	GCF_008032475.1_ASM803247v1_genomic.fna	1667329	1667329	1	1667329	Excellent
Bacteria	Helicobacter pylori	210		210	1.66127	GCA_008032615.1	-	ftp://ftp.ncbi.nlm.nih.gov/genomes/all/GCF/008/032/615/GCF_008032615.1_ASM803261v1	GCF_008032615.1_ASM803261v1_genomic.fna	1661266	1661266	1	1661266	Excellent
Bacteria	Helicobacter pylori	210		210	1.65485	GCA_008033015.1	-	ftp://ftp.ncbi.nlm.nih.gov/genomes/all/GCF/008/033/015/GCF_008033015.1_ASM803301v1	GCF_008033015.1_ASM803301v1_genomic.fna	1654849	1654849	1	1654849	Excellent
Bacteria	Helicobacter pylori	210		210	1.64551	GCA_008032935.1	-	ftp://ftp.ncbi.nlm.nih.gov/genomes/all/GCF/008/032/935/GCF_008032935.1_ASM803293v1	GCF_008032935.1_ASM803293v1_genomic.fna	1645512	1645512	1	1645512	Excellent
Bacteria	Helicobacter pylori	210		210	1.6455	GCA_008026615.1	-	ftp://ftp.ncbi.nlm.nih.gov/genomes/all/GCF/008/026/615/GCF_008026615.1_ASM802661v1	GCF_008026615.1_ASM802661v1_genomic.fna	1645502	1645502	1	1645502	Excellent
Bacteria	Helicobacter pylori	210		210	1.63268	GCA_008033035.1	-	ftp://ftp.ncbi.nlm.nih.gov/genomes/all/GCF/008/033/035/GCF_008033035.1_ASM803303v1	GCF_008033035.1_ASM803303v1_genomic.fna	1632682	1632682	1	1632682	Excellent
Bacteria	Helicobacter pylori	210		210	1.63647	GCA_008032955.1	-	ftp://ftp.ncbi.nlm.nih.gov/genomes/all/GCF/008/032/955/GCF_008032955.1_ASM803295v1	GCF_008032955.1_ASM803295v1_genomic.fna	1632652	1636468	2	1632652	Excellent
Bacteria	Helicobacter pylori	210		210	1.62446	GCA_008032735.1	-	ftp://ftp.ncbi.nlm.nih.gov/genomes/all/GCF/008/032/735/GCF_008032735.1_ASM803273v1	GCF_008032735.1_ASM803273v1_genomic.fna	1624459	1624459	1	1624459	Excellent
Bacteria	Helicobacter pylori	210		210	1.60791	GCA_002357475.1	-	ftp://ftp.ncbi.nlm.nih.gov/genomes/all/GCF/002/357/475/GCF_002357475.1_ASM235747v1	GCF_002357475.1_ASM235747v1_genomic.fna	1607914	1607914	1	1607914	Excellent
Bacteria	Helicobacter pylori	210		210	1.6674	GCA_003711165.1	-	ftp://ftp.ncbi.nlm.nih.gov/genomes/all/GCF/003/711/165/GCF_003711165.1_ASM371116v1	GCF_003711165.1_ASM371116v1_genomic.fna	1667396	1667396	1	1667396	Excellent
Bacteria	Buchnera aphidicola	9	Buchnera aphidicola str. Sg (Schizaphis graminum)	198804	0.641454	GCA_000007365.1	REPR	ftp://ftp.ncbi.nlm.nih.gov/genomes/all/GCA/000/007/365/GCA_000007365.1_ASM736v1	GCA_000007365.1_ASM736v1_genomic.fna	641454	641454	1	641454	Excellent
Bacteria	Chlamydia pneumoniae	83558	Chlamydia pneumoniae TW-183	182082	1.22593	GCA_000007205.1	REPR	ftp://ftp.ncbi.nlm.nih.gov/genomes/all/GCA/000/007/205/GCA_000007205.1_ASM720v1	GCA_000007205.1_ASM720v1_genomic.fna	1225935	1225935	1	1225935	Excellent
Bacteria	Neisseria meningitidis	487		487	2.18133	GCA_022869645.1	REPR	ftp://ftp.ncbi.nlm.nih.gov/genomes/all/GCA/022/869/645/GCA_022869645.1_ASM2286964v1	GCA_022869645.1_ASM2286964v1_genomic.fna	2181327	2181327	1	2181327	Excellent
Bacteria	Neisseria meningitidis	487		487	2.1861	GCA_900638555.1	-	ftp://ftp.ncbi.nlm.nih.gov/genomes/all/GCA/900/638/555/GCA_900638555.1_58116_A01	GCA_900638555.1_58116_A01_genomic.fna	2186098	2186098	1	2186098	Excellent
Bacteria	Neisseria meningitidis	487		487	2.39746	GCA_002073235.2	-	ftp://ftp.ncbi.nlm.nih.gov/genomes/all/GCF/002/073/235/GCF_002073235.2_ASM207323v2	GCF_002073235.2_ASM207323v2_genomic.fna	2397461	2397461	1	2397461	Excellent
Bacteria	Neisseria meningitidis	487		487	2.31439	GCA_003355215.1	-	ftp://ftp.ncbi.nlm.nih.gov/genomes/all/GCF/003/355/215/GCF_003355215.1_ASM335521v1	GCF_003355215.1_ASM335521v1_genomic.fna	2314390	2314390	1	2314390	Excellent
Bacteria	Neisseria meningitidis	487		487	2.31151	GCA_019356015.1	-	ftp://ftp.ncbi.nlm.nih.gov/genomes/all/GCA/019/356/015/GCA_019356015.1_ASM1935601v1	GCA_019356015.1_ASM1935601v1_genomic.fna	2311508	2311508	1	2311508	Excellent
Bacteria	Neisseria meningitidis	487		487	2.30583	GCA_900638605.1	-	ftp://ftp.ncbi.nlm.nih.gov/genomes/all/GCA/900/638/605/GCA_900638605.1_58116_G01	GCA_900638605.1_58116_G01_genomic.fna	2305833	2305833	1	2305833	Excellent
Bacteria	Neisseria meningitidis	487		487	2.30582	GCA_002073275.2	-	ftp://ftp.ncbi.nlm.nih.gov/genomes/all/GCF/002/073/275/GCF_002073275.2_ASM207327v2	GCF_002073275.2_ASM207327v2_genomic.fna	2305818	2305818	1	2305818	Excellent
Bacteria	Neisseria meningitidis	487		487	2.3058	GCA_002073555.2	-	ftp://ftp.ncbi.nlm.nih.gov/genomes/all/GCF/002/073/555/GCF_002073555.2_ASM207355v2	GCF_002073555.2_ASM207355v2_genomic.fna	2305805	2305805	1	2305805	Excellent
Bacteria	Neisseria meningitidis	487		487	2.29178	GCA_003355315.1	-	ftp://ftp.ncbi.nlm.nih.gov/genomes/all/GCF/003/355/315/GCF_003355315.1_ASM335531v1	GCF_003355315.1_ASM335531v1_genomic.fna	2291778	2291778	1	2291778	Excellent
Bacteria	Neisseria meningitidis	487		487	2.28061	GCA_003355435.1	-	ftp://ftp.ncbi.nlm.nih.gov/genomes/all/GCF/003/355/435/GCF_003355435.1_ASM335543v1	GCF_003355435.1_ASM335543v1_genomic.fna	2280611	2280611	1	2280611	Excellent
Bacteria	Neisseria meningitidis	487		487	2.27328	GCA_002073595.2	-	ftp://ftp.ncbi.nlm.nih.gov/genomes/all/GCF/002/073/595/GCF_002073595.2_ASM207359v2	GCF_002073595.2_ASM207359v2_genomic.fna	2273276	2273276	1	2273276	Excellent
Bacteria	Neisseria meningitidis	487		487	2.26437	GCA_003355275.1	-	ftp://ftp.ncbi.nlm.nih.gov/genomes/all/GCF/003/355/275/GCF_003355275.1_ASM335527v1	GCF_003355275.1_ASM335527v1_genomic.fna	2264367	2264367	1	2264367	Excellent
Bacteria	Neisseria meningitidis	487		487	2.26428	GCA_001974965.1	-	ftp://ftp.ncbi.nlm.nih.gov/genomes/all/GCF/001/974/965/GCF_001974965.1_ASM197496v1	GCF_001974965.1_ASM197496v1_genomic.fna	2264278	2264278	1	2264278	Excellent
Bacteria	Neisseria meningitidis	487		487	2.248	GCA_002556585.1	-	ftp://ftp.ncbi.nlm.nih.gov/genomes/all/GCF/002/556/585/GCF_002556585.1_ASM255658v1	GCF_002556585.1_ASM255658v1_genomic.fna	2247997	2247997	1	2247997	Excellent
Bacteria	Neisseria meningitidis	487		487	2.24489	GCA_002073675.2	-	ftp://ftp.ncbi.nlm.nih.gov/genomes/all/GCF/002/073/675/GCF_002073675.2_ASM207367v2	GCF_002073675.2_ASM207367v2_genomic.fna	2244886	2244886	1	2244886	Excellent
Bacteria	Neisseria meningitidis	487		487	2.24317	GCA_003355415.1	-	ftp://ftp.ncbi.nlm.nih.gov/genomes/all/GCF/003/355/415/GCF_003355415.1_ASM335541v1	GCF_003355415.1_ASM335541v1_genomic.fna	2243169	2243169	1	2243169	Excellent
Bacteria	Neisseria meningitidis	487		487	2.23955	GCA_003355395.1	-	ftp://ftp.ncbi.nlm.nih.gov/genomes/all/GCF/003/355/395/GCF_003355395.1_ASM335539v1	GCF_003355395.1_ASM335539v1_genomic.fna	2239545	2239545	1	2239545	Excellent
Bacteria	Neisseria meningitidis	487		487	2.2301	GCA_001697105.1	-	ftp://ftp.ncbi.nlm.nih.gov/genomes/all/GCF/001/697/105/GCF_001697105.1_ASM169710v1	GCF_001697105.1_ASM169710v1_genomic.fna	2230103	2230103	1	2230103	Excellent
Bacteria	Neisseria meningitidis	487		487	2.22835	GCA_900638595.1	-	ftp://ftp.ncbi.nlm.nih.gov/genomes/all/GCA/900/638/595/GCA_900638595.1_58116_H01	GCA_900638595.1_58116_H01_genomic.fna	2228346	2228346	1	2228346	Excellent
Bacteria	Neisseria meningitidis	487		487	2.22519	GCA_014302495.1	-	ftp://ftp.ncbi.nlm.nih.gov/genomes/all/GCA/014/302/495/GCA_014302495.1_ASM1430249v1	GCA_014302495.1_ASM1430249v1_genomic.fna	2225194	2225194	1	2225194	Excellent
Bacteria	Neisseria meningitidis	487		487	2.22385	GCA_003355375.1	-	ftp://ftp.ncbi.nlm.nih.gov/genomes/all/GCF/003/355/375/GCF_003355375.1_ASM335537v1	GCF_003355375.1_ASM335537v1_genomic.fna	2223855	2223855	1	2223855	Excellent
Bacteria	Neisseria meningitidis	487		487	2.20793	GCA_001697165.1	-	ftp://ftp.ncbi.nlm.nih.gov/genomes/all/GCF/001/697/165/GCF_001697165.1_ASM169716v1	GCF_001697165.1_ASM169716v1_genomic.fna	2207932	2207932	1	2207932	Excellent
Bacteria	Neisseria meningitidis	487		487	2.20702	GCA_003355335.1	-	ftp://ftp.ncbi.nlm.nih.gov/genomes/all/GCF/003/355/335/GCF_003355335.1_ASM335533v1	GCF_003355335.1_ASM335533v1_genomic.fna	2207023	2207023	1	2207023	Excellent
Bacteria	Neisseria meningitidis	487		487	2.20685	GCA_001697205.1	-	ftp://ftp.ncbi.nlm.nih.gov/genomes/all/GCF/001/697/205/GCF_001697205.1_ASM169720v1	GCF_001697205.1_ASM169720v1_genomic.fna	2206847	2206847	1	2206847	Excellent
Bacteria	Neisseria meningitidis	487		487	2.2066	GCA_019048825.1	-	ftp://ftp.ncbi.nlm.nih.gov/genomes/all/GCA/019/048/825/GCA_019048825.1_ASM1904882v1	GCA_019048825.1_ASM1904882v1_genomic.fna	2206600	2206600	1	2206600	Excellent
Bacteria	Neisseria meningitidis	487		487	2.20385	GCA_002951575.1	-	ftp://ftp.ncbi.nlm.nih.gov/genomes/all/GCF/002/951/575/GCF_002951575.1_ASM295157v1	GCF_002951575.1_ASM295157v1_genomic.fna	2203850	2203850	1	2203850	Excellent
Bacteria	Neisseria meningitidis	487		487	2.19922	GCA_000800355.1	-	ftp://ftp.ncbi.nlm.nih.gov/genomes/all/GCA/000/800/355/GCA_000800355.1_ASM80035v1	GCA_000800355.1_ASM80035v1_genomic.fna	2199215	2199215	1	2199215	Excellent
Bacteria	Neisseria meningitidis	487		487	2.1985	GCA_008330825.1	-	ftp://ftp.ncbi.nlm.nih.gov/genomes/all/GCF/008/330/825/GCF_008330825.1_ASM833082v1	GCF_008330825.1_ASM833082v1_genomic.fna	2198497	2198497	1	2198497	Excellent
Bacteria	Neisseria meningitidis	487		487	2.19667	GCA_000800315.1	-	ftp://ftp.ncbi.nlm.nih.gov/genomes/all/GCA/000/800/315/GCA_000800315.1_ASM80031v1	GCA_000800315.1_ASM80031v1_genomic.fna	2196674	2196674	1	2196674	Excellent
Bacteria	Neisseria meningitidis	487		487	2.1961	GCA_015679865.1	-	ftp://ftp.ncbi.nlm.nih.gov/genomes/all/GCA/015/679/865/GCA_015679865.1_ASM1567986v1	GCA_015679865.1_ASM1567986v1_genomic.fna	2196100	2196100	1	2196100	Excellent
Bacteria	Neisseria meningitidis	487		487	2.19557	GCA_002075815.1	-	ftp://ftp.ncbi.nlm.nih.gov/genomes/all/GCF/002/075/815/GCF_002075815.1_ASM207581v1	GCF_002075815.1_ASM207581v1_genomic.fna	2195573	2195573	1	2195573	Excellent
Bacteria	Neisseria meningitidis	487		487	2.19527	GCA_000800235.1	-	ftp://ftp.ncbi.nlm.nih.gov/genomes/all/GCA/000/800/235/GCA_000800235.1_ASM80023v1	GCA_000800235.1_ASM80023v1_genomic.fna	2195266	2195266	1	2195266	Excellent
Bacteria	Neisseria meningitidis	487		487	2.19374	GCA_001698045.1	-	ftp://ftp.ncbi.nlm.nih.gov/genomes/all/GCF/001/698/045/GCF_001698045.1_ASM169804v1	GCF_001698045.1_ASM169804v1_genomic.fna	2193742	2193742	1	2193742	Excellent
Bacteria	Neisseria meningitidis	487		487	2.19112	GCA_001750825.1	-	ftp://ftp.ncbi.nlm.nih.gov/genomes/all/GCF/001/750/825/GCF_001750825.1_ASM175082v1	GCF_001750825.1_ASM175082v1_genomic.fna	2191116	2191116	1	2191116	Excellent
Bacteria	Neisseria meningitidis	487		487	2.18956	GCA_001697985.1	-	ftp://ftp.ncbi.nlm.nih.gov/genomes/all/GCF/001/697/985/GCF_001697985.1_ASM169798v1	GCF_001697985.1_ASM169798v1_genomic.fna	2189560	2189560	1	2189560	Excellent
Bacteria	Neisseria meningitidis	487		487	2.1883	GCA_003355255.1	-	ftp://ftp.ncbi.nlm.nih.gov/genomes/all/GCF/003/355/255/GCF_003355255.1_ASM335525v1	GCF_003355255.1_ASM335525v1_genomic.fna	2188300	2188300	1	2188300	Excellent
Bacteria	Neisseria meningitidis	487		487	2.18802	GCA_000626595.1	-	ftp://ftp.ncbi.nlm.nih.gov/genomes/all/GCA/000/626/595/GCA_000626595.1_ASM62659v1	GCA_000626595.1_ASM62659v1_genomic.fna	2188020	2188020	1	2188020	Excellent
Bacteria	Neisseria meningitidis	487		487	2.18767	GCA_001029815.1	-	ftp://ftp.ncbi.nlm.nih.gov/genomes/all/GCF/001/029/815/GCF_001029815.1_ASM102981v1	GCF_001029815.1_ASM102981v1_genomic.fna	2187672	2187672	1	2187672	Excellent
Bacteria	Neisseria meningitidis	487		487	2.1857	GCA_001697505.1	-	ftp://ftp.ncbi.nlm.nih.gov/genomes/all/GCF/001/697/505/GCF_001697505.1_ASM169750v1	GCF_001697505.1_ASM169750v1_genomic.fna	2185698	2185698	1	2185698	Excellent
Bacteria	Neisseria meningitidis	487		487	2.18568	GCA_009664695.1	-	ftp://ftp.ncbi.nlm.nih.gov/genomes/all/GCF/009/664/695/GCF_009664695.1_ASM966469v1	GCF_009664695.1_ASM966469v1_genomic.fna	2185677	2185677	1	2185677	Excellent
Bacteria	Neisseria meningitidis	487		487	2.18256	GCA_015679925.1	-	ftp://ftp.ncbi.nlm.nih.gov/genomes/all/GCA/015/679/925/GCA_015679925.1_ASM1567992v1	GCA_015679925.1_ASM1567992v1_genomic.fna	2182561	2182561	1	2182561	Excellent
Bacteria	Neisseria meningitidis	487		487	2.18219	GCA_900638575.1	-	ftp://ftp.ncbi.nlm.nih.gov/genomes/all/GCA/900/638/575/GCA_900638575.1_58116_E01	GCA_900638575.1_58116_E01_genomic.fna	2182188	2182188	1	2182188	Excellent
Bacteria	Neisseria meningitidis	487		487	2.18217	GCA_001697365.1	-	ftp://ftp.ncbi.nlm.nih.gov/genomes/all/GCF/001/697/365/GCF_001697365.1_ASM169736v1	GCF_001697365.1_ASM169736v1_genomic.fna	2182171	2182171	1	2182171	Excellent
Bacteria	Neisseria meningitidis	487		487	2.18198	GCA_003355235.1	-	ftp://ftp.ncbi.nlm.nih.gov/genomes/all/GCF/003/355/235/GCF_003355235.1_ASM335523v1	GCF_003355235.1_ASM335523v1_genomic.fna	2181976	2181976	1	2181976	Excellent
Bacteria	Neisseria meningitidis	487		487	2.18132	GCA_016026895.1	-	ftp://ftp.ncbi.nlm.nih.gov/genomes/all/GCA/016/026/895/GCA_016026895.1_ASM1602689v1	GCA_016026895.1_ASM1602689v1_genomic.fna	2181321	2181321	1	2181321	Excellent
Bacteria	Neisseria meningitidis	487		487	2.18123	GCA_002073575.2	-	ftp://ftp.ncbi.nlm.nih.gov/genomes/all/GCF/002/073/575/GCF_002073575.2_ASM207357v2	GCF_002073575.2_ASM207357v2_genomic.fna	2181232	2181232	1	2181232	Excellent
Bacteria	Neisseria meningitidis	487		487	2.18057	GCA_001697845.1	-	ftp://ftp.ncbi.nlm.nih.gov/genomes/all/GCF/001/697/845/GCF_001697845.1_ASM169784v1	GCF_001697845.1_ASM169784v1_genomic.fna	2180570	2180570	1	2180570	Excellent
Bacteria	Neisseria meningitidis	487		487	2.1794	GCA_015679665.1	-	ftp://ftp.ncbi.nlm.nih.gov/genomes/all/GCA/015/679/665/GCA_015679665.1_ASM1567966v1	GCA_015679665.1_ASM1567966v1_genomic.fna	2179401	2179401	1	2179401	Excellent
Bacteria	Neisseria meningitidis	487		487	2.17734	GCA_001697905.1	-	ftp://ftp.ncbi.nlm.nih.gov/genomes/all/GCF/001/697/905/GCF_001697905.1_ASM169790v1	GCF_001697905.1_ASM169790v1_genomic.fna	2177343	2177343	1	2177343	Excellent
Bacteria	Neisseria meningitidis	487		487	2.17618	GCA_015679735.1	-	ftp://ftp.ncbi.nlm.nih.gov/genomes/all/GCA/015/679/735/GCA_015679735.1_ASM1567973v1	GCA_015679735.1_ASM1567973v1_genomic.fna	2176177	2176177	1	2176177	Excellent
Bacteria	Neisseria meningitidis	487		487	2.17583	GCA_001698085.1	-	ftp://ftp.ncbi.nlm.nih.gov/genomes/all/GCF/001/698/085/GCF_001698085.1_ASM169808v1	GCF_001698085.1_ASM169808v1_genomic.fna	2175832	2175832	1	2175832	Excellent
Bacteria	Neisseria meningitidis	487		487	2.17536	GCA_001697585.1	-	ftp://ftp.ncbi.nlm.nih.gov/genomes/all/GCF/001/697/585/GCF_001697585.1_ASM169758v1	GCF_001697585.1_ASM169758v1_genomic.fna	2175362	2175362	1	2175362	Excellent
Bacteria	Neisseria meningitidis	487		487	2.17479	GCA_001697625.1	-	ftp://ftp.ncbi.nlm.nih.gov/genomes/all/GCF/001/697/625/GCF_001697625.1_ASM169762v1	GCF_001697625.1_ASM169762v1_genomic.fna	2174791	2174791	1	2174791	Excellent
Bacteria	Neisseria meningitidis	487		487	2.17404	GCA_001697745.1	-	ftp://ftp.ncbi.nlm.nih.gov/genomes/all/GCF/001/697/745/GCF_001697745.1_ASM169774v1	GCF_001697745.1_ASM169774v1_genomic.fna	2174042	2174042	1	2174042	Excellent
Bacteria	Neisseria meningitidis	487		487	2.1739	GCA_001698025.1	-	ftp://ftp.ncbi.nlm.nih.gov/genomes/all/GCF/001/698/025/GCF_001698025.1_ASM169802v1	GCF_001698025.1_ASM169802v1_genomic.fna	2173901	2173901	1	2173901	Excellent
Bacteria	Neisseria meningitidis	487		487	2.17388	GCA_001697325.1	-	ftp://ftp.ncbi.nlm.nih.gov/genomes/all/GCF/001/697/325/GCF_001697325.1_ASM169732v1	GCF_001697325.1_ASM169732v1_genomic.fna	2173879	2173879	1	2173879	Excellent
Bacteria	Neisseria meningitidis	487		487	2.17374	GCA_001697765.1	-	ftp://ftp.ncbi.nlm.nih.gov/genomes/all/GCF/001/697/765/GCF_001697765.1_ASM169776v1	GCF_001697765.1_ASM169776v1_genomic.fna	2173745	2173745	1	2173745	Excellent
Bacteria	Neisseria meningitidis	487		487	2.17372	GCA_001697665.1	-	ftp://ftp.ncbi.nlm.nih.gov/genomes/all/GCF/001/697/665/GCF_001697665.1_ASM169766v1	GCF_001697665.1_ASM169766v1_genomic.fna	2173723	2173723	1	2173723	Excellent
Bacteria	Neisseria meningitidis	487		487	2.17369	GCA_001697345.1	-	ftp://ftp.ncbi.nlm.nih.gov/genomes/all/GCF/001/697/345/GCF_001697345.1_ASM169734v1	GCF_001697345.1_ASM169734v1_genomic.fna	2173686	2173686	1	2173686	Excellent
Bacteria	Neisseria meningitidis	487		487	2.17361	GCA_001697525.1	-	ftp://ftp.ncbi.nlm.nih.gov/genomes/all/GCF/001/697/525/GCF_001697525.1_ASM169752v1	GCF_001697525.1_ASM169752v1_genomic.fna	2173607	2173607	1	2173607	Excellent
Bacteria	Neisseria meningitidis	487		487	2.17351	GCA_001697425.1	-	ftp://ftp.ncbi.nlm.nih.gov/genomes/all/GCF/001/697/425/GCF_001697425.1_ASM169742v1	GCF_001697425.1_ASM169742v1_genomic.fna	2173513	2173513	1	2173513	Excellent
Bacteria	Neisseria meningitidis	487		487	2.17341	GCA_001697305.1	-	ftp://ftp.ncbi.nlm.nih.gov/genomes/all/GCF/001/697/305/GCF_001697305.1_ASM169730v1	GCF_001697305.1_ASM169730v1_genomic.fna	2173408	2173408	1	2173408	Excellent
Bacteria	Neisseria meningitidis	487		487	2.17319	GCA_000787195.2	-	ftp://ftp.ncbi.nlm.nih.gov/genomes/all/GCA/000/787/195/GCA_000787195.2_ASM78719v2	GCA_000787195.2_ASM78719v2_genomic.fna	2173191	2173191	1	2173191	Excellent
Bacteria	Neisseria meningitidis	487		487	2.17312	GCA_001697885.1	-	ftp://ftp.ncbi.nlm.nih.gov/genomes/all/GCF/001/697/885/GCF_001697885.1_ASM169788v1	GCF_001697885.1_ASM169788v1_genomic.fna	2173115	2173115	1	2173115	Excellent
Bacteria	Neisseria meningitidis	487		487	2.17311	GCA_001697965.1	-	ftp://ftp.ncbi.nlm.nih.gov/genomes/all/GCF/001/697/965/GCF_001697965.1_ASM169796v1	GCF_001697965.1_ASM169796v1_genomic.fna	2173106	2173106	1	2173106	Excellent
Bacteria	Neisseria meningitidis	487		487	2.17293	GCA_001697865.1	-	ftp://ftp.ncbi.nlm.nih.gov/genomes/all/GCF/001/697/865/GCF_001697865.1_ASM169786v1	GCF_001697865.1_ASM169786v1_genomic.fna	2172926	2172926	1	2172926	Excellent
Bacteria	Neisseria meningitidis	487		487	2.1729	GCA_001698005.1	-	ftp://ftp.ncbi.nlm.nih.gov/genomes/all/GCF/001/698/005/GCF_001698005.1_ASM169800v1	GCF_001698005.1_ASM169800v1_genomic.fna	2172899	2172899	1	2172899	Excellent
Bacteria	Neisseria meningitidis	487		487	2.17289	GCA_001697685.1	-	ftp://ftp.ncbi.nlm.nih.gov/genomes/all/GCF/001/697/685/GCF_001697685.1_ASM169768v1	GCF_001697685.1_ASM169768v1_genomic.fna	2172888	2172888	1	2172888	Excellent
Bacteria	Neisseria meningitidis	487		487	2.1727	GCA_001697405.1	-	ftp://ftp.ncbi.nlm.nih.gov/genomes/all/GCF/001/697/405/GCF_001697405.1_ASM169740v1	GCF_001697405.1_ASM169740v1_genomic.fna	2172699	2172699	1	2172699	Excellent
Bacteria	Neisseria meningitidis	487		487	2.17258	GCA_001697445.1	-	ftp://ftp.ncbi.nlm.nih.gov/genomes/all/GCF/001/697/445/GCF_001697445.1_ASM169744v1	GCF_001697445.1_ASM169744v1_genomic.fna	2172576	2172576	1	2172576	Excellent
Bacteria	Neisseria meningitidis	487		487	2.17243	GCA_001697605.1	-	ftp://ftp.ncbi.nlm.nih.gov/genomes/all/GCF/001/697/605/GCF_001697605.1_ASM169760v1	GCF_001697605.1_ASM169760v1_genomic.fna	2172426	2172426	1	2172426	Excellent
Bacteria	Neisseria meningitidis	487		487	2.17198	GCA_001697645.1	-	ftp://ftp.ncbi.nlm.nih.gov/genomes/all/GCF/001/697/645/GCF_001697645.1_ASM169764v1	GCF_001697645.1_ASM169764v1_genomic.fna	2171975	2171975	1	2171975	Excellent
Bacteria	Neisseria meningitidis	487		487	2.17156	GCA_015679905.1	-	ftp://ftp.ncbi.nlm.nih.gov/genomes/all/GCA/015/679/905/GCA_015679905.1_ASM1567990v1	GCA_015679905.1_ASM1567990v1_genomic.fna	2171562	2171562	1	2171562	Excellent
Bacteria	Neisseria meningitidis	487		487	2.17062	GCA_001697125.1	-	ftp://ftp.ncbi.nlm.nih.gov/genomes/all/GCF/001/697/125/GCF_001697125.1_ASM169712v1	GCF_001697125.1_ASM169712v1_genomic.fna	2170619	2170619	1	2170619	Excellent
Bacteria	Neisseria meningitidis	487		487	2.17015	GCA_001697785.1	-	ftp://ftp.ncbi.nlm.nih.gov/genomes/all/GCF/001/697/785/GCF_001697785.1_ASM169778v1	GCF_001697785.1_ASM169778v1_genomic.fna	2170146	2170146	1	2170146	Excellent
Bacteria	Neisseria meningitidis	487		487	2.17009	GCA_008330925.1	-	ftp://ftp.ncbi.nlm.nih.gov/genomes/all/GCF/008/330/925/GCF_008330925.1_ASM833092v1	GCF_008330925.1_ASM833092v1_genomic.fna	2170095	2170095	1	2170095	Excellent
Bacteria	Neisseria meningitidis	487		487	2.16979	GCA_001697925.1	-	ftp://ftp.ncbi.nlm.nih.gov/genomes/all/GCF/001/697/925/GCF_001697925.1_ASM169792v1	GCF_001697925.1_ASM169792v1_genomic.fna	2169790	2169790	1	2169790	Excellent
Bacteria	Neisseria meningitidis	487		487	2.16972	GCA_008330905.1	-	ftp://ftp.ncbi.nlm.nih.gov/genomes/all/GCF/008/330/905/GCF_008330905.1_ASM833090v1	GCF_008330905.1_ASM833090v1_genomic.fna	2169717	2169717	1	2169717	Excellent
Bacteria	Neisseria meningitidis	487		487	2.16861	GCA_008330765.1	-	ftp://ftp.ncbi.nlm.nih.gov/genomes/all/GCF/008/330/765/GCF_008330765.1_ASM833076v1	GCF_008330765.1_ASM833076v1_genomic.fna	2168615	2168615	1	2168615	Excellent
Bacteria	Neisseria meningitidis	487		487	2.1685	GCA_001697545.1	-	ftp://ftp.ncbi.nlm.nih.gov/genomes/all/GCF/001/697/545/GCF_001697545.1_ASM169754v1	GCF_001697545.1_ASM169754v1_genomic.fna	2168495	2168495	1	2168495	Excellent
Bacteria	Neisseria meningitidis	487		487	2.16831	GCA_001697805.1	-	ftp://ftp.ncbi.nlm.nih.gov/genomes/all/GCF/001/697/805/GCF_001697805.1_ASM169780v1	GCF_001697805.1_ASM169780v1_genomic.fna	2168308	2168308	1	2168308	Excellent
Bacteria	Neisseria meningitidis	487		487	2.16819	GCA_001697945.1	-	ftp://ftp.ncbi.nlm.nih.gov/genomes/all/GCF/001/697/945/GCF_001697945.1_ASM169794v1	GCF_001697945.1_ASM169794v1_genomic.fna	2168191	2168191	1	2168191	Excellent
Bacteria	Neisseria meningitidis	487		487	2.168	GCA_001697705.1	-	ftp://ftp.ncbi.nlm.nih.gov/genomes/all/GCF/001/697/705/GCF_001697705.1_ASM169770v1	GCF_001697705.1_ASM169770v1_genomic.fna	2168001	2168001	1	2168001	Excellent
Bacteria	Neisseria meningitidis	487		487	2.16799	GCA_008330865.1	-	ftp://ftp.ncbi.nlm.nih.gov/genomes/all/GCF/008/330/865/GCF_008330865.1_ASM833086v1	GCF_008330865.1_ASM833086v1_genomic.fna	2167995	2167995	1	2167995	Excellent
Bacteria	Neisseria meningitidis	487		487	2.16799	GCA_001697825.1	-	ftp://ftp.ncbi.nlm.nih.gov/genomes/all/GCF/001/697/825/GCF_001697825.1_ASM169782v1	GCF_001697825.1_ASM169782v1_genomic.fna	2167991	2167991	1	2167991	Excellent
Bacteria	Neisseria meningitidis	487		487	2.16792	GCA_008330845.1	-	ftp://ftp.ncbi.nlm.nih.gov/genomes/all/GCF/008/330/845/GCF_008330845.1_ASM833084v1	GCF_008330845.1_ASM833084v1_genomic.fna	2167920	2167920	1	2167920	Excellent
Bacteria	Neisseria meningitidis	487		487	2.16671	GCA_008330745.1	-	ftp://ftp.ncbi.nlm.nih.gov/genomes/all/GCF/008/330/745/GCF_008330745.1_ASM833074v1	GCF_008330745.1_ASM833074v1_genomic.fna	2166707	2166707	1	2166707	Excellent
Bacteria	Neisseria meningitidis	487		487	2.16625	GCA_009664675.1	-	ftp://ftp.ncbi.nlm.nih.gov/genomes/all/GCF/009/664/675/GCF_009664675.1_ASM966467v1	GCF_009664675.1_ASM966467v1_genomic.fna	2166248	2166248	1	2166248	Excellent
Bacteria	Neisseria meningitidis	487		487	2.16598	GCA_008330885.1	-	ftp://ftp.ncbi.nlm.nih.gov/genomes/all/GCF/008/330/885/GCF_008330885.1_ASM833088v1	GCF_008330885.1_ASM833088v1_genomic.fna	2165984	2165984	1	2165984	Excellent
Bacteria	Neisseria meningitidis	487		487	2.1634	GCA_001697565.1	-	ftp://ftp.ncbi.nlm.nih.gov/genomes/all/GCF/001/697/565/GCF_001697565.1_ASM169756v1	GCF_001697565.1_ASM169756v1_genomic.fna	2163399	2163399	1	2163399	Excellent
Bacteria	Neisseria meningitidis	487		487	2.16238	GCA_001698065.1	-	ftp://ftp.ncbi.nlm.nih.gov/genomes/all/GCF/001/698/065/GCF_001698065.1_ASM169806v1	GCF_001698065.1_ASM169806v1_genomic.fna	2162376	2162376	1	2162376	Excellent
Bacteria	Neisseria meningitidis	487		487	2.1622	GCA_001697465.1	-	ftp://ftp.ncbi.nlm.nih.gov/genomes/all/GCF/001/697/465/GCF_001697465.1_ASM169746v1	GCF_001697465.1_ASM169746v1_genomic.fna	2162199	2162199	1	2162199	Excellent
Bacteria	Neisseria meningitidis	487		487	2.16151	GCA_001697385.1	-	ftp://ftp.ncbi.nlm.nih.gov/genomes/all/GCF/001/697/385/GCF_001697385.1_ASM169738v1	GCF_001697385.1_ASM169738v1_genomic.fna	2161510	2161510	1	2161510	Excellent
Bacteria	Neisseria meningitidis	487		487	2.15848	GCA_017347365.1	-	ftp://ftp.ncbi.nlm.nih.gov/genomes/all/GCA/017/347/365/GCA_017347365.1_ASM1734736v1	GCA_017347365.1_ASM1734736v1_genomic.fna	2158475	2158475	1	2158475	Excellent
Bacteria	Neisseria meningitidis	487		487	2.1575	GCA_001697485.1	-	ftp://ftp.ncbi.nlm.nih.gov/genomes/all/GCF/001/697/485/GCF_001697485.1_ASM169748v1	GCF_001697485.1_ASM169748v1_genomic.fna	2157503	2157503	1	2157503	Excellent
Bacteria	Neisseria meningitidis	487		487	2.15744	GCA_008330805.1	-	ftp://ftp.ncbi.nlm.nih.gov/genomes/all/GCF/008/330/805/GCF_008330805.1_ASM833080v1	GCF_008330805.1_ASM833080v1_genomic.fna	2157444	2157444	1	2157444	Excellent
Bacteria	Neisseria meningitidis	487		487	2.15654	GCA_008330785.1	-	ftp://ftp.ncbi.nlm.nih.gov/genomes/all/GCF/008/330/785/GCF_008330785.1_ASM833078v1	GCF_008330785.1_ASM833078v1_genomic.fna	2156539	2156539	1	2156539	Excellent
Bacteria	Neisseria meningitidis	487		487	2.15549	GCA_001698105.1	-	ftp://ftp.ncbi.nlm.nih.gov/genomes/all/GCF/001/698/105/GCF_001698105.1_ASM169810v1	GCF_001698105.1_ASM169810v1_genomic.fna	2155494	2155494	1	2155494	Excellent
Bacteria	Neisseria meningitidis	487		487	2.15434	GCA_001697725.1	-	ftp://ftp.ncbi.nlm.nih.gov/genomes/all/GCF/001/697/725/GCF_001697725.1_ASM169772v1	GCF_001697725.1_ASM169772v1_genomic.fna	2154341	2154341	1	2154341	Excellent
Bacteria	Neisseria meningitidis	487		487	2.26447	GCA_002556605.1	-	ftp://ftp.ncbi.nlm.nih.gov/genomes/all/GCF/002/556/605/GCF_002556605.1_ASM255660v1	GCF_002556605.1_ASM255660v1_genomic.fna	2264467	2264467	1	2264467	Excellent
Bacteria	Neisseria meningitidis	487		487	2.2223	GCA_003355355.1	-	ftp://ftp.ncbi.nlm.nih.gov/genomes/all/GCF/003/355/355/GCF_003355355.1_ASM335535v1	GCF_003355355.1_ASM335535v1_genomic.fna	2222297	2222297	1	2222297	Excellent
Bacteria	Neisseria meningitidis	487		487	2.21132	GCA_001703775.1	-	ftp://ftp.ncbi.nlm.nih.gov/genomes/all/GCF/001/703/775/GCF_001703775.1_ASM170377v1	GCF_001703775.1_ASM170377v1_genomic.fna	2211323	2211323	1	2211323	Excellent
Bacteria	Neisseria meningitidis	487		487	2.20717	GCA_001703675.1	-	ftp://ftp.ncbi.nlm.nih.gov/genomes/all/GCF/001/703/675/GCF_001703675.1_ASM170367v1	GCF_001703675.1_ASM170367v1_genomic.fna	2207174	2207174	1	2207174	Excellent
Bacteria	Neisseria meningitidis	487		487	2.2044	GCA_001703795.1	-	ftp://ftp.ncbi.nlm.nih.gov/genomes/all/GCF/001/703/795/GCF_001703795.1_ASM170379v1	GCF_001703795.1_ASM170379v1_genomic.fna	2204403	2204403	1	2204403	Excellent
Bacteria	Neisseria meningitidis	487		487	2.1935	GCA_001703755.1	-	ftp://ftp.ncbi.nlm.nih.gov/genomes/all/GCF/001/703/755/GCF_001703755.1_ASM170375v1	GCF_001703755.1_ASM170375v1_genomic.fna	2193498	2193498	1	2193498	Excellent
Bacteria	Neisseria meningitidis	487		487	2.17301	GCA_001703695.1	-	ftp://ftp.ncbi.nlm.nih.gov/genomes/all/GCF/001/703/695/GCF_001703695.1_ASM170369v1	GCF_001703695.1_ASM170369v1_genomic.fna	2173015	2173015	1	2173015	Excellent
Bacteria	Neisseria meningitidis	487		487	2.16208	GCA_001703715.1	-	ftp://ftp.ncbi.nlm.nih.gov/genomes/all/GCF/001/703/715/GCF_001703715.1_ASM170371v1	GCF_001703715.1_ASM170371v1_genomic.fna	2162082	2162082	1	2162082	Excellent
Bacteria	Neisseria meningitidis	487		487	2.19739	GCA_015679775.1	-	ftp://ftp.ncbi.nlm.nih.gov/genomes/all/GCA/015/679/775/GCA_015679775.1_ASM1567977v1	GCA_015679775.1_ASM1567977v1_genomic.fna	2197385	2197385	1	2197385	Excellent
Bacteria	Neisseria meningitidis	487		487	2.1902	GCA_003355295.1	-	ftp://ftp.ncbi.nlm.nih.gov/genomes/all/GCF/003/355/295/GCF_003355295.1_ASM335529v1	GCF_003355295.1_ASM335529v1_genomic.fna	2190201	2190201	1	2190201	Excellent
Bacteria	Neisseria meningitidis	487		487	2.18323	GCA_000800415.1	-	ftp://ftp.ncbi.nlm.nih.gov/genomes/all/GCA/000/800/415/GCA_000800415.1_ASM80041v1	GCA_000800415.1_ASM80041v1_genomic.fna	2183230	2183230	1	2183230	Excellent
Bacteria	Neisseria meningitidis	487		487	2.17904	GCA_015679815.1	-	ftp://ftp.ncbi.nlm.nih.gov/genomes/all/GCA/015/679/815/GCA_015679815.1_ASM1567981v1	GCA_015679815.1_ASM1567981v1_genomic.fna	2179038	2179038	1	2179038	Excellent
Bacteria	Neisseria meningitidis	487		487	2.17903	GCA_015679845.1	-	ftp://ftp.ncbi.nlm.nih.gov/genomes/all/GCA/015/679/845/GCA_015679845.1_ASM1567984v1	GCA_015679845.1_ASM1567984v1_genomic.fna	2179025	2179025	1	2179025	Excellent
Bacteria	Neisseria meningitidis	487		487	2.17901	GCA_015679795.1	-	ftp://ftp.ncbi.nlm.nih.gov/genomes/all/GCA/015/679/795/GCA_015679795.1_ASM1567979v1	GCA_015679795.1_ASM1567979v1_genomic.fna	2179010	2179010	1	2179010	Excellent
Bacteria	Neisseria meningitidis	487		487	2.1722	GCA_015732665.1	-	ftp://ftp.ncbi.nlm.nih.gov/genomes/all/GCA/015/732/665/GCA_015732665.1_ASM1573266v1	GCA_015732665.1_ASM1573266v1_genomic.fna	2172196	2172196	1	2172196	Excellent
Bacteria	Neisseria meningitidis	487		487	2.17163	GCA_015732685.1	-	ftp://ftp.ncbi.nlm.nih.gov/genomes/all/GCA/015/732/685/GCA_015732685.1_ASM1573268v1	GCA_015732685.1_ASM1573268v1_genomic.fna	2171633	2171633	1	2171633	Excellent
Bacteria	Neisseria meningitidis	487		487	2.17046	GCA_015679885.1	-	ftp://ftp.ncbi.nlm.nih.gov/genomes/all/GCA/015/679/885/GCA_015679885.1_ASM1567988v1	GCA_015679885.1_ASM1567988v1_genomic.fna	2170460	2170460	1	2170460	Excellent
Bacteria	Neisseria meningitidis	487		487	2.16933	GCA_015679705.1	-	ftp://ftp.ncbi.nlm.nih.gov/genomes/all/GCA/015/679/705/GCA_015679705.1_ASM1567970v1	GCA_015679705.1_ASM1567970v1_genomic.fna	2169328	2169328	1	2169328	Excellent
Bacteria	Neisseria meningitidis	487		487	2.16795	GCA_008329765.1	-	ftp://ftp.ncbi.nlm.nih.gov/genomes/all/GCF/008/329/765/GCF_008329765.1_ASM832976v1	GCF_008329765.1_ASM832976v1_genomic.fna	2167947	2167947	1	2167947	Excellent
Bacteria	Neisseria meningitidis	487		487	2.16817	GCA_001703735.1	-	ftp://ftp.ncbi.nlm.nih.gov/genomes/all/GCF/001/703/735/GCF_001703735.1_ASM170373v1	GCF_001703735.1_ASM170373v1_genomic.fna	2168169	2168169	1	2168169	Excellent
Bacteria	Xylella fastidiosa	2371		2371	2.6002	GCA_028891345.1	REPR	ftp://ftp.ncbi.nlm.nih.gov/genomes/all/GCF/028/891/345/GCF_028891345.1_ASM2889134v1	GCF_028891345.1_ASM2889134v1_genomic.fna	2558445	2600197	2	2558445	Excellent
Bacteria	Xylella fastidiosa	2371		2371	2.60726	GCA_011801475.1	-	ftp://ftp.ncbi.nlm.nih.gov/genomes/all/GCA/011/801/475/GCA_011801475.1_ASM1180147v1	GCA_011801475.1_ASM1180147v1_genomic.fna	2565504	2607257	2	2565504	Excellent
Bacteria	Xylella fastidiosa	2371		2371	2.87755	GCA_001456315.1	-	ftp://ftp.ncbi.nlm.nih.gov/genomes/all/GCF/001/456/315/GCF_001456315.1_ASM145631v1	GCF_001456315.1_ASM145631v1_genomic.fna	2813297	2877548	2	2813297	Excellent
Bacteria	Xylella fastidiosa	2371		2371	2.86724	GCA_001456235.1	-	ftp://ftp.ncbi.nlm.nih.gov/genomes/all/GCF/001/456/235/GCF_001456235.1_ASM145623v1	GCF_001456235.1_ASM145623v1_genomic.fna	2788789	2867237	3	2788789	Excellent
Bacteria	Xylella fastidiosa	2371		2371	2.74859	GCA_001456195.2	-	ftp://ftp.ncbi.nlm.nih.gov/genomes/all/GCF/001/456/195/GCF_001456195.2_ASM145619v2	GCF_001456195.2_ASM145619v2_genomic.fna	2748592	2748592	1	2748592	Excellent
Bacteria	Xylella fastidiosa	2371		2371	2.73249	GCA_001456275.1	-	ftp://ftp.ncbi.nlm.nih.gov/genomes/all/GCF/001/456/275/GCF_001456275.1_ASM145627v1	GCF_001456275.1_ASM145627v1_genomic.fna	2681334	2732490	2	2681334	Excellent
Bacteria	Xylella fastidiosa	2371		2371	2.70582	GCA_001456295.2	-	ftp://ftp.ncbi.nlm.nih.gov/genomes/all/GCF/001/456/295/GCF_001456295.2_ASM145629v2	GCF_001456295.2_ASM145629v2_genomic.fna	2666240	2705820	2	2666240	Excellent
Bacteria	Xylella fastidiosa	2371		2371	2.67663	GCA_032594475.1	-	ftp://ftp.ncbi.nlm.nih.gov/genomes/all/GCA/032/594/475/GCA_032594475.1_ASM3259447v1	GCA_032594475.1_ASM3259447v1_genomic.fna	2628770	2676633	2	2628770	Excellent
Bacteria	Xylella fastidiosa	2371		2371	2.67656	GCA_032594455.1	-	ftp://ftp.ncbi.nlm.nih.gov/genomes/all/GCA/032/594/455/GCA_032594455.1_ASM3259445v1	GCA_032594455.1_ASM3259445v1_genomic.fna	2628698	2676561	2	2628698	Excellent
Bacteria	Xylella fastidiosa	2371		2371	2.54357	GCA_002954205.1	-	ftp://ftp.ncbi.nlm.nih.gov/genomes/all/GCF/002/954/205/GCF_002954205.1_ASM295420v1	GCF_002954205.1_ASM295420v1_genomic.fna	2508296	2543566	2	2508296	Excellent
Bacteria	Xylella fastidiosa	2371		2371	2.69932	GCA_001456335.3	-	ftp://ftp.ncbi.nlm.nih.gov/genomes/all/GCF/001/456/335/GCF_001456335.2_ASM145633v3	GCF_001456335.2_ASM145633v3_genomic.fna	2659912	2699320	2	2659912	Excellent
Bacteria	Xylella fastidiosa	2371		2371	2.54337	GCA_002954185.1	-	ftp://ftp.ncbi.nlm.nih.gov/genomes/all/GCF/002/954/185/GCF_002954185.1_ASM295418v1	GCF_002954185.1_ASM295418v1_genomic.fna	2508097	2543366	2	2508097	Excellent
Bacteria	Xylella fastidiosa	2371		2371	2.44794	GCA_028735915.1	-	ftp://ftp.ncbi.nlm.nih.gov/genomes/all/GCF/028/735/915/GCF_028735915.1_ASM2873591v1	GCF_028735915.1_ASM2873591v1_genomic.fna	2409646	2447944	2	2409646	Excellent
Bacteria	Pseudomonas putida	303	Pseudomonas putida NBRC 14164	1211579	6.1567	GCA_000412675.1	REPR	ftp://ftp.ncbi.nlm.nih.gov/genomes/all/GCA/000/412/675/GCA_000412675.1_ASM41267v1	GCA_000412675.1_ASM41267v1_genomic.fna	6156701	6156701	1	6156701	Excellent
Bacteria	Streptococcus pyogenes	1314		1314	1.74638	GCA_900475035.1	REPR	ftp://ftp.ncbi.nlm.nih.gov/genomes/all/GCA/900/475/035/GCA_900475035.1_41965_F01	GCA_900475035.1_41965_F01_genomic.fna	1746380	1746380	1	1746380	Excellent
Bacteria	Streptococcus pyogenes	1314		1314	1.91486	GCA_022869605.1	-	ftp://ftp.ncbi.nlm.nih.gov/genomes/all/GCA/022/869/605/GCA_022869605.1_ASM2286960v1	GCA_022869605.1_ASM2286960v1_genomic.fna	1914863	1914863	1	1914863	Excellent
Bacteria	Streptococcus pyogenes	1314		1314	1.91486	GCA_002055535.1	-	ftp://ftp.ncbi.nlm.nih.gov/genomes/all/GCF/002/055/535/GCF_002055535.1_NCTC8198	GCF_002055535.1_NCTC8198_genomic.fna	1914862	1914862	1	1914862	Excellent
Bacteria	Streptococcus pyogenes	1314		1314	1.91486	GCA_004028355.1	-	ftp://ftp.ncbi.nlm.nih.gov/genomes/all/GCF/004/028/355/GCF_004028355.1_ASM402835v1	GCF_004028355.1_ASM402835v1_genomic.fna	1914862	1914862	1	1914862	Excellent
Bacteria	Streptococcus pyogenes	1314		1314	1.91486	GCA_006364235.1	-	ftp://ftp.ncbi.nlm.nih.gov/genomes/all/GCF/006/364/235/GCF_006364235.1_ASM636423v1	GCF_006364235.1_ASM636423v1_genomic.fna	1914862	1914862	1	1914862	Excellent
Bacteria	Streptococcus pyogenes	1314		1314	2.06779	GCA_041072725.1	-	ftp://ftp.ncbi.nlm.nih.gov/genomes/all/GCF/041/072/725/GCF_041072725.1_NILSPYO771065_v2	GCF_041072725.1_NILSPYO771065_v2_genomic.fna	2067793	2067793	1	2067793	Excellent
Bacteria	Streptococcus pyogenes	1314		1314	2.06695	GCA_041071735.1	-	ftp://ftp.ncbi.nlm.nih.gov/genomes/all/GCF/041/071/735/GCF_041071735.1_NILSPYO770049_v2	GCF_041071735.1_NILSPYO770049_v2_genomic.fna	2066953	2066953	1	2066953	Excellent
Bacteria	Streptococcus pyogenes	1314		1314	2.0103	GCA_009832845.1	-	ftp://ftp.ncbi.nlm.nih.gov/genomes/all/GCF/009/832/845/GCF_009832845.1_ASM983284v1	GCF_009832845.1_ASM983284v1_genomic.fna	2010300	2010300	1	2010300	Excellent
Bacteria	Streptococcus pyogenes	1314		1314	2.00819	GCA_029637645.1	-	ftp://ftp.ncbi.nlm.nih.gov/genomes/all/GCF/029/637/645/GCF_029637645.1_ASM2963764v1	GCF_029637645.1_ASM2963764v1_genomic.fna	2008188	2008188	1	2008188	Excellent
Bacteria	Streptococcus pyogenes	1314		1314	2.00338	GCA_041073745.1	-	ftp://ftp.ncbi.nlm.nih.gov/genomes/all/GCF/041/073/745/GCF_041073745.1_NILSPYO771038_v2	GCF_041073745.1_NILSPYO771038_v2_genomic.fna	2003379	2003379	1	2003379	Excellent
Bacteria	Streptococcus pyogenes	1314		1314	2.00201	GCA_041072835.1	-	ftp://ftp.ncbi.nlm.nih.gov/genomes/all/GCF/041/072/835/GCF_041072835.1_NILSPYO771039_v2	GCF_041072835.1_NILSPYO771039_v2_genomic.fna	2002007	2002007	1	2002007	Excellent
Bacteria	Streptococcus pyogenes	1314		1314	1.97601	GCA_004124075.1	-	ftp://ftp.ncbi.nlm.nih.gov/genomes/all/GCF/004/124/075/GCF_004124075.1_ASM412407v1	GCF_004124075.1_ASM412407v1_genomic.fna	1976011	1976011	1	1976011	Excellent
Bacteria	Streptococcus pyogenes	1314		1314	1.97269	GCA_041074825.1	-	ftp://ftp.ncbi.nlm.nih.gov/genomes/all/GCF/041/074/825/GCF_041074825.1_NILSPYO771001_v2	GCF_041074825.1_NILSPYO771001_v2_genomic.fna	1972692	1972692	1	1972692	Excellent
Bacteria	Streptococcus pyogenes	1314		1314	1.97028	GCA_020826935.1	-	ftp://ftp.ncbi.nlm.nih.gov/genomes/all/GCA/020/826/935/GCA_020826935.1_ASM2082693v1	GCA_020826935.1_ASM2082693v1_genomic.fna	1970284	1970284	1	1970284	Excellent
Bacteria	Streptococcus pyogenes	1314		1314	1.96324	GCA_041072535.1	-	ftp://ftp.ncbi.nlm.nih.gov/genomes/all/GCF/041/072/535/GCF_041072535.1_NILSPYO770002_v2	GCF_041072535.1_NILSPYO770002_v2_genomic.fna	1963238	1963238	1	1963238	Excellent
Bacteria	Streptococcus pyogenes	1314		1314	1.96243	GCA_004154005.1	-	ftp://ftp.ncbi.nlm.nih.gov/genomes/all/GCF/004/154/005/GCF_004154005.1_ASM415400v1	GCF_004154005.1_ASM415400v1_genomic.fna	1962429	1962429	1	1962429	Excellent
Bacteria	Streptococcus pyogenes	1314		1314	1.95062	GCA_005161605.1	-	ftp://ftp.ncbi.nlm.nih.gov/genomes/all/GCF/005/161/605/GCF_005161605.1_ASM516160v1	GCF_005161605.1_ASM516160v1_genomic.fna	1950616	1950616	1	1950616	Excellent
Bacteria	Streptococcus pyogenes	1314		1314	1.95047	GCA_001267805.1	-	ftp://ftp.ncbi.nlm.nih.gov/genomes/all/GCF/001/267/805/GCF_001267805.1_ASM126780v1	GCF_001267805.1_ASM126780v1_genomic.fna	1950469	1950469	1	1950469	Excellent
Bacteria	Streptococcus pyogenes	1314		1314	1.95045	GCA_001023495.1	-	ftp://ftp.ncbi.nlm.nih.gov/genomes/all/GCF/001/023/495/GCF_001023495.1_ASM102349v1	GCF_001023495.1_ASM102349v1_genomic.fna	1950454	1950454	1	1950454	Excellent
Bacteria	Streptococcus pyogenes	1314		1314	1.94626	GCA_004154065.1	-	ftp://ftp.ncbi.nlm.nih.gov/genomes/all/GCF/004/154/065/GCF_004154065.1_ASM415406v1	GCF_004154065.1_ASM415406v1_genomic.fna	1946265	1946265	1	1946265	Excellent
Bacteria	Streptococcus pyogenes	1314		1314	1.94454	GCA_000772185.1	-	ftp://ftp.ncbi.nlm.nih.gov/genomes/all/GCA/000/772/185/GCA_000772185.1_ASM77218v1	GCA_000772185.1_ASM77218v1_genomic.fna	1944537	1944537	1	1944537	Excellent
Bacteria	Streptococcus pyogenes	1314		1314	1.94341	GCA_001051095.1	-	ftp://ftp.ncbi.nlm.nih.gov/genomes/all/GCF/001/051/095/GCF_001051095.1_ASM105109v1	GCF_001051095.1_ASM105109v1_genomic.fna	1943415	1943415	1	1943415	Excellent
Bacteria	Streptococcus pyogenes	1314		1314	1.94329	GCA_900619605.1	-	ftp://ftp.ncbi.nlm.nih.gov/genomes/all/GCA/900/619/605/GCA_900619605.1_HKU419	GCA_900619605.1_HKU419_genomic.fna	1943295	1943295	1	1943295	Excellent
Bacteria	Streptococcus pyogenes	1314		1314	1.94068	GCA_004154045.1	-	ftp://ftp.ncbi.nlm.nih.gov/genomes/all/GCF/004/154/045/GCF_004154045.1_ASM415404v1	GCF_004154045.1_ASM415404v1_genomic.fna	1940684	1940684	1	1940684	Excellent
Bacteria	Streptococcus pyogenes	1314		1314	1.93984	GCA_003025365.1	-	ftp://ftp.ncbi.nlm.nih.gov/genomes/all/GCF/003/025/365/GCF_003025365.1_ASM302536v1	GCF_003025365.1_ASM302536v1_genomic.fna	1939844	1939844	1	1939844	Excellent
Bacteria	Streptococcus pyogenes	1314		1314	1.93707	GCA_004153965.1	-	ftp://ftp.ncbi.nlm.nih.gov/genomes/all/GCF/004/153/965/GCF_004153965.1_ASM415396v1	GCF_004153965.1_ASM415396v1_genomic.fna	1937069	1937069	1	1937069	Excellent
Bacteria	Streptococcus pyogenes	1314		1314	1.93462	GCA_900475495.1	-	ftp://ftp.ncbi.nlm.nih.gov/genomes/all/GCA/900/475/495/GCA_900475495.1_44626_H01	GCA_900475495.1_44626_H01_genomic.fna	1934623	1934623	1	1934623	Excellent
Bacteria	Streptococcus pyogenes	1314		1314	1.93241	GCA_014495945.1	-	ftp://ftp.ncbi.nlm.nih.gov/genomes/all/GCA/014/495/945/GCA_014495945.1_ASM1449594v1	GCA_014495945.1_ASM1449594v1_genomic.fna	1932413	1932413	1	1932413	Excellent
Bacteria	Streptococcus pyogenes	1314		1314	1.93132	GCA_019342925.1	-	ftp://ftp.ncbi.nlm.nih.gov/genomes/all/GCA/019/342/925/GCA_019342925.1_ASM1934292v1	GCA_019342925.1_ASM1934292v1_genomic.fna	1931322	1931322	1	1931322	Excellent
Bacteria	Streptococcus pyogenes	1314		1314	1.93114	GCA_900475165.1	-	ftp://ftp.ncbi.nlm.nih.gov/genomes/all/GCA/900/475/165/GCA_900475165.1_42731_D01	GCA_900475165.1_42731_D01_genomic.fna	1931144	1931144	1	1931144	Excellent
Bacteria	Streptococcus pyogenes	1314		1314	1.92643	GCA_041071845.1	-	ftp://ftp.ncbi.nlm.nih.gov/genomes/all/GCF/041/071/845/GCF_041071845.1_NILSPYO770020_v2	GCF_041071845.1_NILSPYO770020_v2_genomic.fna	1926430	1926430	1	1926430	Excellent
Bacteria	Streptococcus pyogenes	1314		1314	1.92447	GCA_041074175.1	-	ftp://ftp.ncbi.nlm.nih.gov/genomes/all/GCF/041/074/175/GCF_041074175.1_NILSPYO771004_v2	GCF_041074175.1_NILSPYO771004_v2_genomic.fna	1924471	1924471	1	1924471	Excellent
Bacteria	Streptococcus pyogenes	1314		1314	1.92145	GCA_900474955.1	-	ftp://ftp.ncbi.nlm.nih.gov/genomes/all/GCA/900/474/955/GCA_900474955.1_41800_H01	GCA_900474955.1_41800_H01_genomic.fna	1921449	1921449	1	1921449	Excellent
Bacteria	Streptococcus pyogenes	1314		1314	1.92145	GCA_900474645.1	-	ftp://ftp.ncbi.nlm.nih.gov/genomes/all/GCA/900/474/645/GCA_900474645.1_41767_A01	GCA_900474645.1_41767_A01_genomic.fna	1921448	1921448	1	1921448	Excellent
Bacteria	Streptococcus pyogenes	1314		1314	1.92117	GCA_900474795.1	-	ftp://ftp.ncbi.nlm.nih.gov/genomes/all/GCA/900/474/795/GCA_900474795.1_41767_B01	GCA_900474795.1_41767_B01_genomic.fna	1921169	1921169	1	1921169	Excellent
Bacteria	Streptococcus pyogenes	1314		1314	1.91873	GCA_014218015.1	-	ftp://ftp.ncbi.nlm.nih.gov/genomes/all/GCA/014/218/015/GCA_014218015.1_ASM1421801v1	GCA_014218015.1_ASM1421801v1_genomic.fna	1918725	1918725	1	1918725	Excellent
Bacteria	Streptococcus pyogenes	1314		1314	1.91641	GCA_029280585.1	-	ftp://ftp.ncbi.nlm.nih.gov/genomes/all/GCF/029/280/585/GCF_029280585.1_ASM2928058v1	GCF_029280585.1_ASM2928058v1_genomic.fna	1916409	1916409	1	1916409	Excellent
Bacteria	Streptococcus pyogenes	1314		1314	1.91579	GCA_900475085.1	-	ftp://ftp.ncbi.nlm.nih.gov/genomes/all/GCA/900/475/085/GCA_900475085.1_42206_C01	GCA_900475085.1_42206_C01_genomic.fna	1915789	1915789	1	1915789	Excellent
Bacteria	Streptococcus pyogenes	1314		1314	1.91555	GCA_001019635.1	-	ftp://ftp.ncbi.nlm.nih.gov/genomes/all/GCF/001/019/635/GCF_001019635.1_ASM101963v1	GCF_001019635.1_ASM101963v1_genomic.fna	1915554	1915554	1	1915554	Excellent
Bacteria	Streptococcus pyogenes	1314		1314	1.91321	GCA_900475765.1	-	ftp://ftp.ncbi.nlm.nih.gov/genomes/all/GCA/900/475/765/GCA_900475765.1_46931_G01	GCA_900475765.1_46931_G01_genomic.fna	1913208	1913208	1	1913208	Excellent
Bacteria	Streptococcus pyogenes	1314		1314	1.91097	GCA_023380045.1	-	ftp://ftp.ncbi.nlm.nih.gov/genomes/all/GCA/023/380/045/GCA_023380045.1_ASM2338004v1	GCA_023380045.1_ASM2338004v1_genomic.fna	1910967	1910967	1	1910967	Excellent
Bacteria	Streptococcus pyogenes	1314		1314	1.90956	GCA_900619615.1	-	ftp://ftp.ncbi.nlm.nih.gov/genomes/all/GCA/900/619/615/GCA_900619615.1_PS003	GCA_900619615.1_PS003_genomic.fna	1909563	1909563	1	1909563	Excellent
Bacteria	Streptococcus pyogenes	1314		1314	1.90943	GCA_014495965.1	-	ftp://ftp.ncbi.nlm.nih.gov/genomes/all/GCA/014/495/965/GCA_014495965.1_ASM1449596v1	GCA_014495965.1_ASM1449596v1_genomic.fna	1909430	1909430	1	1909430	Excellent
Bacteria	Streptococcus pyogenes	1314		1314	1.90829	GCA_000993765.1	-	ftp://ftp.ncbi.nlm.nih.gov/genomes/all/GCA/000/993/765/GCA_000993765.1_ASM99376v1	GCA_000993765.1_ASM99376v1_genomic.fna	1908294	1908294	1	1908294	Excellent
Bacteria	Streptococcus pyogenes	1314		1314	1.90815	GCA_900475455.1	-	ftp://ftp.ncbi.nlm.nih.gov/genomes/all/GCA/900/475/455/GCA_900475455.1_44451_G01	GCA_900475455.1_44451_G01_genomic.fna	1908146	1908146	1	1908146	Excellent
Bacteria	Streptococcus pyogenes	1314		1314	1.90775	GCA_004154385.1	-	ftp://ftp.ncbi.nlm.nih.gov/genomes/all/GCF/004/154/385/GCF_004154385.1_ASM415438v1	GCF_004154385.1_ASM415438v1_genomic.fna	1907750	1907750	1	1907750	Excellent
Bacteria	Streptococcus pyogenes	1314		1314	1.90687	GCA_900474455.1	-	ftp://ftp.ncbi.nlm.nih.gov/genomes/all/GCA/900/474/455/GCA_900474455.1_42017_D01	GCA_900474455.1_42017_D01_genomic.fna	1906873	1906873	1	1906873	Excellent
Bacteria	Streptococcus pyogenes	1314		1314	1.9063	GCA_900475175.1	-	ftp://ftp.ncbi.nlm.nih.gov/genomes/all/GCA/900/475/175/GCA_900475175.1_42912_A02	GCA_900475175.1_42912_A02_genomic.fna	1906305	1906305	1	1906305	Excellent
Bacteria	Streptococcus pyogenes	1314		1314	1.90506	GCA_004154125.1	-	ftp://ftp.ncbi.nlm.nih.gov/genomes/all/GCF/004/154/125/GCF_004154125.1_ASM415412v1	GCF_004154125.1_ASM415412v1_genomic.fna	1905059	1905059	1	1905059	Excellent
Bacteria	Streptococcus pyogenes	1314		1314	1.904	GCA_003640605.1	-	ftp://ftp.ncbi.nlm.nih.gov/genomes/all/GCF/003/640/605/GCF_003640605.1_ASM364060v1	GCF_003640605.1_ASM364060v1_genomic.fna	1903997	1903997	1	1903997	Excellent
Bacteria	Streptococcus pyogenes	1314		1314	1.90397	GCA_003814385.1	-	ftp://ftp.ncbi.nlm.nih.gov/genomes/all/GCF/003/814/385/GCF_003814385.1_ASM381438v1	GCF_003814385.1_ASM381438v1_genomic.fna	1903972	1903972	1	1903972	Excellent
Bacteria	Streptococcus pyogenes	1314		1314	1.90385	GCA_003814365.1	-	ftp://ftp.ncbi.nlm.nih.gov/genomes/all/GCF/003/814/365/GCF_003814365.1_ASM381436v1	GCF_003814365.1_ASM381436v1_genomic.fna	1903852	1903852	1	1903852	Excellent
Bacteria	Streptococcus pyogenes	1314		1314	1.90295	GCA_028370195.1	-	ftp://ftp.ncbi.nlm.nih.gov/genomes/all/GCF/028/370/195/GCF_028370195.1_ASM2837019v1	GCF_028370195.1_ASM2837019v1_genomic.fna	1902947	1902947	1	1902947	Excellent
Bacteria	Streptococcus pyogenes	1314		1314	1.90284	GCA_020827055.1	-	ftp://ftp.ncbi.nlm.nih.gov/genomes/all/GCA/020/827/055/GCA_020827055.1_ASM2082705v1	GCA_020827055.1_ASM2082705v1_genomic.fna	1902845	1902845	1	1902845	Excellent
Bacteria	Streptococcus pyogenes	1314		1314	1.90081	GCA_900636485.1	-	ftp://ftp.ncbi.nlm.nih.gov/genomes/all/GCA/900/636/485/GCA_900636485.1_42290_G02	GCA_900636485.1_42290_G02_genomic.fna	1900813	1900813	1	1900813	Excellent
Bacteria	Streptococcus pyogenes	1314		1314	1.90055	GCA_014191695.1	-	ftp://ftp.ncbi.nlm.nih.gov/genomes/all/GCA/014/191/695/GCA_014191695.1_ASM1419169v1	GCA_014191695.1_ASM1419169v1_genomic.fna	1900555	1900555	1	1900555	Excellent
Bacteria	Streptococcus pyogenes	1314		1314	1.90001	GCA_003609955.1	-	ftp://ftp.ncbi.nlm.nih.gov/genomes/all/GCF/003/609/955/GCF_003609955.1_ASM360995v1	GCF_003609955.1_ASM360995v1_genomic.fna	1900008	1900008	1	1900008	Excellent
Bacteria	Streptococcus pyogenes	1314		1314	1.90211	GCA_003812725.1	-	ftp://ftp.ncbi.nlm.nih.gov/genomes/all/GCF/003/812/725/GCF_003812725.1_ASM381272v1	GCF_003812725.1_ASM381272v1_genomic.fna	1899746	1902112	2	1899746	Excellent
Bacteria	Streptococcus pyogenes	1314		1314	1.89948	GCA_005160925.1	-	ftp://ftp.ncbi.nlm.nih.gov/genomes/all/GCF/005/160/925/GCF_005160925.1_ASM516092v1	GCF_005160925.1_ASM516092v1_genomic.fna	1899479	1899479	1	1899479	Excellent
Bacteria	Streptococcus pyogenes	1314		1314	1.8986	GCA_900475075.1	-	ftp://ftp.ncbi.nlm.nih.gov/genomes/all/GCA/900/475/075/GCA_900475075.1_42290_F02	GCA_900475075.1_42290_F02_genomic.fna	1898595	1898595	1	1898595	Excellent
Bacteria	Streptococcus pyogenes	1314		1314	1.89713	GCA_016549375.1	-	ftp://ftp.ncbi.nlm.nih.gov/genomes/all/GCA/016/549/375/GCA_016549375.1_ASM1654937v1	GCA_016549375.1_ASM1654937v1_genomic.fna	1897129	1897129	1	1897129	Excellent
Bacteria	Streptococcus pyogenes	1314		1314	1.89712	GCA_016549355.1	-	ftp://ftp.ncbi.nlm.nih.gov/genomes/all/GCA/016/549/355/GCA_016549355.1_ASM1654935v1	GCA_016549355.1_ASM1654935v1_genomic.fna	1897124	1897124	1	1897124	Excellent
Bacteria	Streptococcus pyogenes	1314		1314	1.89711	GCA_016549335.1	-	ftp://ftp.ncbi.nlm.nih.gov/genomes/all/GCA/016/549/335/GCA_016549335.1_ASM1654933v1	GCA_016549335.1_ASM1654933v1_genomic.fna	1897111	1897111	1	1897111	Excellent
Bacteria	Streptococcus pyogenes	1314		1314	1.89698	GCA_001020185.2	-	ftp://ftp.ncbi.nlm.nih.gov/genomes/all/GCF/001/020/185/GCF_001020185.2_ASM102018v2	GCF_001020185.2_ASM102018v2_genomic.fna	1896976	1896976	1	1896976	Excellent
Bacteria	Streptococcus pyogenes	1314		1314	1.89409	GCA_004154105.1	-	ftp://ftp.ncbi.nlm.nih.gov/genomes/all/GCF/004/154/105/GCF_004154105.1_ASM415410v1	GCF_004154105.1_ASM415410v1_genomic.fna	1894087	1894087	1	1894087	Excellent
Bacteria	Streptococcus pyogenes	1314		1314	1.89404	GCA_004154025.1	-	ftp://ftp.ncbi.nlm.nih.gov/genomes/all/GCF/004/154/025/GCF_004154025.1_ASM415402v1	GCF_004154025.1_ASM415402v1_genomic.fna	1894040	1894040	1	1894040	Excellent
Bacteria	Streptococcus pyogenes	1314		1314	1.89382	GCA_002355175.1	-	ftp://ftp.ncbi.nlm.nih.gov/genomes/all/GCF/002/355/175/GCF_002355175.1_ASM235517v1	GCF_002355175.1_ASM235517v1_genomic.fna	1893821	1893821	1	1893821	Excellent
Bacteria	Streptococcus pyogenes	1314		1314	1.89345	GCA_004154225.1	-	ftp://ftp.ncbi.nlm.nih.gov/genomes/all/GCF/004/154/225/GCF_004154225.1_ASM415422v1	GCF_004154225.1_ASM415422v1_genomic.fna	1893446	1893446	1	1893446	Excellent
Bacteria	Streptococcus pyogenes	1314		1314	1.89326	GCA_004154165.1	-	ftp://ftp.ncbi.nlm.nih.gov/genomes/all/GCF/004/154/165/GCF_004154165.1_ASM415416v1	GCF_004154165.1_ASM415416v1_genomic.fna	1893263	1893263	1	1893263	Excellent
Bacteria	Streptococcus pyogenes	1314		1314	1.89317	GCA_002236855.1	-	ftp://ftp.ncbi.nlm.nih.gov/genomes/all/GCF/002/236/855/GCF_002236855.1_ASM223685v1	GCF_002236855.1_ASM223685v1_genomic.fna	1893171	1893171	1	1893171	Excellent
Bacteria	Streptococcus pyogenes	1314		1314	1.89304	GCA_004154185.1	-	ftp://ftp.ncbi.nlm.nih.gov/genomes/all/GCF/004/154/185/GCF_004154185.1_ASM415418v1	GCF_004154185.1_ASM415418v1_genomic.fna	1893041	1893041	1	1893041	Excellent
Bacteria	Streptococcus pyogenes	1314		1314	1.89247	GCA_004154265.1	-	ftp://ftp.ncbi.nlm.nih.gov/genomes/all/GCF/004/154/265/GCF_004154265.1_ASM415426v1	GCF_004154265.1_ASM415426v1_genomic.fna	1892473	1892473	1	1892473	Excellent
Bacteria	Streptococcus pyogenes	1314		1314	1.89126	GCA_900475985.1	-	ftp://ftp.ncbi.nlm.nih.gov/genomes/all/GCA/900/475/985/GCA_900475985.1_47297_C01	GCA_900475985.1_47297_C01_genomic.fna	1891258	1891258	1	1891258	Excellent
Bacteria	Streptococcus pyogenes	1314		1314	1.89109	GCA_900475115.1	-	ftp://ftp.ncbi.nlm.nih.gov/genomes/all/GCA/900/475/115/GCA_900475115.1_42197_A01	GCA_900475115.1_42197_A01_genomic.fna	1891095	1891095	1	1891095	Excellent
Bacteria	Streptococcus pyogenes	1314		1314	1.89099	GCA_019343065.1	-	ftp://ftp.ncbi.nlm.nih.gov/genomes/all/GCA/019/343/065/GCA_019343065.1_ASM1934306v1	GCA_019343065.1_ASM1934306v1_genomic.fna	1890992	1890992	1	1890992	Excellent
Bacteria	Streptococcus pyogenes	1314		1314	1.89047	GCA_002163545.1	-	ftp://ftp.ncbi.nlm.nih.gov/genomes/all/GCF/002/163/545/GCF_002163545.1_ASM216354v1	GCF_002163545.1_ASM216354v1_genomic.fna	1890465	1890465	1	1890465	Excellent
Bacteria	Streptococcus pyogenes	1314		1314	1.8904	GCA_013306985.1	-	ftp://ftp.ncbi.nlm.nih.gov/genomes/all/GCA/013/306/985/GCA_013306985.1_ASM1330698v1	GCA_013306985.1_ASM1330698v1_genomic.fna	1890399	1890399	1	1890399	Excellent
Bacteria	Streptococcus pyogenes	1314		1314	1.89038	GCA_020827075.1	-	ftp://ftp.ncbi.nlm.nih.gov/genomes/all/GCA/020/827/075/GCA_020827075.1_ASM2082707v1	GCA_020827075.1_ASM2082707v1_genomic.fna	1890384	1890384	1	1890384	Excellent
Bacteria	Streptococcus pyogenes	1314		1314	1.89035	GCA_002238315.1	-	ftp://ftp.ncbi.nlm.nih.gov/genomes/all/GCF/002/238/315/GCF_002238315.1_ASM223831v1	GCF_002238315.1_ASM223831v1_genomic.fna	1890354	1890354	1	1890354	Excellent
Bacteria	Streptococcus pyogenes	1314		1314	1.89032	GCA_019342985.1	-	ftp://ftp.ncbi.nlm.nih.gov/genomes/all/GCA/019/342/985/GCA_019342985.1_ASM1934298v1	GCA_019342985.1_ASM1934298v1_genomic.fna	1890316	1890316	1	1890316	Excellent
Bacteria	Streptococcus pyogenes	1314		1314	1.89027	GCA_019343085.1	-	ftp://ftp.ncbi.nlm.nih.gov/genomes/all/GCA/019/343/085/GCA_019343085.1_ASM1934308v1	GCA_019343085.1_ASM1934308v1_genomic.fna	1890273	1890273	1	1890273	Excellent
Bacteria	Streptococcus pyogenes	1314		1314	1.8902	GCA_002236875.1	-	ftp://ftp.ncbi.nlm.nih.gov/genomes/all/GCF/002/236/875/GCF_002236875.1_ASM223687v1	GCF_002236875.1_ASM223687v1_genomic.fna	1890204	1890204	1	1890204	Excellent
Bacteria	Streptococcus pyogenes	1314		1314	1.88881	GCA_005161985.1	-	ftp://ftp.ncbi.nlm.nih.gov/genomes/all/GCF/005/161/985/GCF_005161985.1_ASM516198v1	GCF_005161985.1_ASM516198v1_genomic.fna	1888806	1888806	1	1888806	Excellent
Bacteria	Streptococcus pyogenes	1314		1314	1.88783	GCA_019343005.1	-	ftp://ftp.ncbi.nlm.nih.gov/genomes/all/GCA/019/343/005/GCA_019343005.1_ASM1934300v1	GCA_019343005.1_ASM1934300v1_genomic.fna	1887828	1887828	1	1887828	Excellent
Bacteria	Streptococcus pyogenes	1314		1314	1.8877	GCA_005163865.1	-	ftp://ftp.ncbi.nlm.nih.gov/genomes/all/GCF/005/163/865/GCF_005163865.1_ASM516386v1	GCF_005163865.1_ASM516386v1_genomic.fna	1887700	1887700	1	1887700	Excellent
Bacteria	Streptococcus pyogenes	1314		1314	1.88726	GCA_019343045.1	-	ftp://ftp.ncbi.nlm.nih.gov/genomes/all/GCA/019/343/045/GCA_019343045.1_ASM1934304v1	GCA_019343045.1_ASM1934304v1_genomic.fna	1887256	1887256	1	1887256	Excellent
Bacteria	Streptococcus pyogenes	1314		1314	1.88585	GCA_019342905.1	-	ftp://ftp.ncbi.nlm.nih.gov/genomes/all/GCA/019/342/905/GCA_019342905.1_ASM1934290v1	GCA_019342905.1_ASM1934290v1_genomic.fna	1885850	1885850	1	1885850	Excellent
Bacteria	Streptococcus pyogenes	1314		1314	1.88513	GCA_004153985.1	-	ftp://ftp.ncbi.nlm.nih.gov/genomes/all/GCF/004/153/985/GCF_004153985.1_ASM415398v1	GCF_004153985.1_ASM415398v1_genomic.fna	1885126	1885126	1	1885126	Excellent
Bacteria	Streptococcus pyogenes	1314		1314	1.88308	GCA_028370295.1	-	ftp://ftp.ncbi.nlm.nih.gov/genomes/all/GCF/028/370/295/GCF_028370295.1_ASM2837029v1	GCF_028370295.1_ASM2837029v1_genomic.fna	1883075	1883075	1	1883075	Excellent
Bacteria	Streptococcus pyogenes	1314		1314	1.88233	GCA_004123995.1	-	ftp://ftp.ncbi.nlm.nih.gov/genomes/all/GCF/004/123/995/GCF_004123995.1_ASM412399v1	GCF_004123995.1_ASM412399v1_genomic.fna	1882327	1882327	1	1882327	Excellent
Bacteria	Streptococcus pyogenes	1314		1314	1.88078	GCA_004154365.1	-	ftp://ftp.ncbi.nlm.nih.gov/genomes/all/GCF/004/154/365/GCF_004154365.1_ASM415436v1	GCF_004154365.1_ASM415436v1_genomic.fna	1880780	1880780	1	1880780	Excellent
Bacteria	Streptococcus pyogenes	1314		1314	1.87883	GCA_004193935.1	-	ftp://ftp.ncbi.nlm.nih.gov/genomes/all/GCF/004/193/935/GCF_004193935.1_ASM419393v1	GCF_004193935.1_ASM419393v1_genomic.fna	1878827	1878827	1	1878827	Excellent
Bacteria	Streptococcus pyogenes	1314		1314	1.87822	GCA_020826915.1	-	ftp://ftp.ncbi.nlm.nih.gov/genomes/all/GCA/020/826/915/GCA_020826915.1_ASM2082691v1	GCA_020826915.1_ASM2082691v1_genomic.fna	1878218	1878218	1	1878218	Excellent
Bacteria	Streptococcus pyogenes	1314		1314	1.87745	GCA_900608505.1	-	ftp://ftp.ncbi.nlm.nih.gov/genomes/all/GCA/900/608/505/GCA_900608505.1_Chr_1	GCA_900608505.1_Chr_1_genomic.fna	1877450	1877450	1	1877450	Excellent
Bacteria	Streptococcus pyogenes	1314		1314	1.87563	GCA_900474885.1	-	ftp://ftp.ncbi.nlm.nih.gov/genomes/all/GCA/900/474/885/GCA_900474885.1_41851_E01	GCA_900474885.1_41851_E01_genomic.fna	1875632	1875632	1	1875632	Excellent
Bacteria	Streptococcus pyogenes	1314		1314	1.87202	GCA_028370255.1	-	ftp://ftp.ncbi.nlm.nih.gov/genomes/all/GCF/028/370/255/GCF_028370255.1_ASM2837025v1	GCF_028370255.1_ASM2837025v1_genomic.fna	1872024	1872024	1	1872024	Excellent
Bacteria	Streptococcus pyogenes	1314		1314	1.86967	GCA_003352145.1	-	ftp://ftp.ncbi.nlm.nih.gov/genomes/all/GCF/003/352/145/GCF_003352145.1_ASM335214v1	GCF_003352145.1_ASM335214v1_genomic.fna	1869673	1869673	1	1869673	Excellent
Bacteria	Streptococcus pyogenes	1314		1314	1.86658	GCA_019342945.1	-	ftp://ftp.ncbi.nlm.nih.gov/genomes/all/GCA/019/342/945/GCA_019342945.1_ASM1934294v1	GCA_019342945.1_ASM1934294v1_genomic.fna	1866583	1866583	1	1866583	Excellent
Bacteria	Streptococcus pyogenes	1314		1314	1.86651	GCA_003698205.1	-	ftp://ftp.ncbi.nlm.nih.gov/genomes/all/GCF/003/698/205/GCF_003698205.1_ASM369820v1	GCF_003698205.1_ASM369820v1_genomic.fna	1866513	1866513	1	1866513	Excellent
Bacteria	Streptococcus pyogenes	1314		1314	1.86628	GCA_019342885.1	-	ftp://ftp.ncbi.nlm.nih.gov/genomes/all/GCA/019/342/885/GCA_019342885.1_ASM1934288v1	GCA_019342885.1_ASM1934288v1_genomic.fna	1866277	1866277	1	1866277	Excellent
Bacteria	Streptococcus pyogenes	1314		1314	1.86627	GCA_019343025.1	-	ftp://ftp.ncbi.nlm.nih.gov/genomes/all/GCA/019/343/025/GCA_019343025.1_ASM1934302v1	GCA_019343025.1_ASM1934302v1_genomic.fna	1866269	1866269	1	1866269	Excellent
Bacteria	Streptococcus pyogenes	1314		1314	1.86614	GCA_018140985.1	-	ftp://ftp.ncbi.nlm.nih.gov/genomes/all/GCA/018/140/985/GCA_018140985.1_ASM1814098v1	GCA_018140985.1_ASM1814098v1_genomic.fna	1866140	1866140	1	1866140	Excellent
Bacteria	Streptococcus pyogenes	1314		1314	1.86601	GCA_019342845.1	-	ftp://ftp.ncbi.nlm.nih.gov/genomes/all/GCA/019/342/845/GCA_019342845.1_ASM1934284v1	GCA_019342845.1_ASM1934284v1_genomic.fna	1866006	1866006	1	1866006	Excellent
Bacteria	Streptococcus pyogenes	1314		1314	1.86557	GCA_014495925.1	-	ftp://ftp.ncbi.nlm.nih.gov/genomes/all/GCA/014/495/925/GCA_014495925.1_ASM1449592v1	GCA_014495925.1_ASM1449592v1_genomic.fna	1865571	1865571	1	1865571	Excellent
Bacteria	Streptococcus pyogenes	1314		1314	1.86445	GCA_900474855.1	-	ftp://ftp.ncbi.nlm.nih.gov/genomes/all/GCA/900/474/855/GCA_900474855.1_41825_E01	GCA_900474855.1_41825_E01_genomic.fna	1864452	1864452	1	1864452	Excellent
Bacteria	Streptococcus pyogenes	1314		1314	1.86304	GCA_900475485.1	-	ftp://ftp.ncbi.nlm.nih.gov/genomes/all/GCA/900/475/485/GCA_900475485.1_42969_E01	GCA_900475485.1_42969_E01_genomic.fna	1863040	1863040	1	1863040	Excellent
Bacteria	Streptococcus pyogenes	1314		1314	1.86264	GCA_900474765.1	-	ftp://ftp.ncbi.nlm.nih.gov/genomes/all/GCA/900/474/765/GCA_900474765.1_41800_G01	GCA_900474765.1_41800_G01_genomic.fna	1862643	1862643	1	1862643	Excellent
Bacteria	Streptococcus pyogenes	1314		1314	1.86249	GCA_001678885.1	-	ftp://ftp.ncbi.nlm.nih.gov/genomes/all/GCF/001/678/885/GCF_001678885.1_ASM167888v1	GCF_001678885.1_ASM167888v1_genomic.fna	1862487	1862487	1	1862487	Excellent
Bacteria	Streptococcus pyogenes	1314		1314	1.86242	GCA_016126835.1	-	ftp://ftp.ncbi.nlm.nih.gov/genomes/all/GCA/016/126/835/GCA_016126835.1_ASM1612683v1	GCA_016126835.1_ASM1612683v1_genomic.fna	1862424	1862424	1	1862424	Excellent
Bacteria	Streptococcus pyogenes	1314		1314	1.86227	GCA_034436135.1	-	ftp://ftp.ncbi.nlm.nih.gov/genomes/all/GCF/034/436/135/GCF_034436135.1_ASM3443613v1	GCF_034436135.1_ASM3443613v1_genomic.fna	1862268	1862268	1	1862268	Excellent
Bacteria	Streptococcus pyogenes	1314		1314	1.86104	GCA_005160565.1	-	ftp://ftp.ncbi.nlm.nih.gov/genomes/all/GCF/005/160/565/GCF_005160565.1_ASM516056v1	GCF_005160565.1_ASM516056v1_genomic.fna	1861037	1861037	1	1861037	Excellent
Bacteria	Streptococcus pyogenes	1314		1314	1.86055	GCA_001620285.1	-	ftp://ftp.ncbi.nlm.nih.gov/genomes/all/GCF/001/620/285/GCF_001620285.1_ASM162028v1	GCF_001620285.1_ASM162028v1_genomic.fna	1860554	1860554	1	1860554	Excellent
Bacteria	Streptococcus pyogenes	1314		1314	1.86016	GCA_019448315.1	-	ftp://ftp.ncbi.nlm.nih.gov/genomes/all/GCA/019/448/315/GCA_019448315.1_ASM1944831v1	GCA_019448315.1_ASM1944831v1_genomic.fna	1860158	1860158	1	1860158	Excellent
Bacteria	Streptococcus pyogenes	1314		1314	1.85939	GCA_014495985.1	-	ftp://ftp.ncbi.nlm.nih.gov/genomes/all/GCA/014/495/985/GCA_014495985.1_ASM1449598v1	GCA_014495985.1_ASM1449598v1_genomic.fna	1859391	1859391	1	1859391	Excellent
Bacteria	Streptococcus pyogenes	1314		1314	1.85817	GCA_901472475.1	-	ftp://ftp.ncbi.nlm.nih.gov/genomes/all/GCA/901/472/475/GCA_901472475.1_35891_A01	GCA_901472475.1_35891_A01_genomic.fna	1858171	1858171	1	1858171	Excellent
Bacteria	Streptococcus pyogenes	1314		1314	1.85773	GCA_900474975.1	-	ftp://ftp.ncbi.nlm.nih.gov/genomes/all/GCA/900/474/975/GCA_900474975.1_41906_B02	GCA_900474975.1_41906_B02_genomic.fna	1857727	1857727	1	1857727	Excellent
Bacteria	Streptococcus pyogenes	1314		1314	1.85656	GCA_029280505.1	-	ftp://ftp.ncbi.nlm.nih.gov/genomes/all/GCF/029/280/505/GCF_029280505.1_ASM2928050v1	GCF_029280505.1_ASM2928050v1_genomic.fna	1856557	1856557	1	1856557	Excellent
Bacteria	Streptococcus pyogenes	1314		1314	1.85471	GCA_900619625.1	-	ftp://ftp.ncbi.nlm.nih.gov/genomes/all/GCA/900/619/625/GCA_900619625.1_PS006	GCA_900619625.1_PS006_genomic.fna	1854706	1854706	1	1854706	Excellent
Bacteria	Streptococcus pyogenes	1314		1314	1.8546	GCA_014192005.1	-	ftp://ftp.ncbi.nlm.nih.gov/genomes/all/GCA/014/192/005/GCA_014192005.1_ASM1419200v1	GCA_014192005.1_ASM1419200v1_genomic.fna	1854597	1854597	1	1854597	Excellent
Bacteria	Streptococcus pyogenes	1314		1314	1.85431	GCA_028215815.1	-	ftp://ftp.ncbi.nlm.nih.gov/genomes/all/GCF/028/215/815/GCF_028215815.1_ASM2821581v1	GCF_028215815.1_ASM2821581v1_genomic.fna	1854315	1854315	1	1854315	Excellent
Bacteria	Streptococcus pyogenes	1314		1314	1.85391	GCA_004010855.1	-	ftp://ftp.ncbi.nlm.nih.gov/genomes/all/GCF/004/010/855/GCF_004010855.1_ASM401085v1	GCF_004010855.1_ASM401085v1_genomic.fna	1853912	1853912	1	1853912	Excellent
Bacteria	Streptococcus pyogenes	1314		1314	1.85381	GCA_004154305.1	-	ftp://ftp.ncbi.nlm.nih.gov/genomes/all/GCF/004/154/305/GCF_004154305.1_ASM415430v1	GCF_004154305.1_ASM415430v1_genomic.fna	1853812	1853812	1	1853812	Excellent
Bacteria	Streptococcus pyogenes	1314		1314	1.85362	GCA_004154085.1	-	ftp://ftp.ncbi.nlm.nih.gov/genomes/all/GCF/004/154/085/GCF_004154085.1_ASM415408v1	GCF_004154085.1_ASM415408v1_genomic.fna	1853620	1853620	1	1853620	Excellent
Bacteria	Streptococcus pyogenes	1314		1314	1.85358	GCA_029280565.1	-	ftp://ftp.ncbi.nlm.nih.gov/genomes/all/GCF/029/280/565/GCF_029280565.1_ASM2928056v1	GCF_029280565.1_ASM2928056v1_genomic.fna	1853582	1853582	1	1853582	Excellent
Bacteria	Streptococcus pyogenes	1314		1314	1.85336	GCA_014191835.1	-	ftp://ftp.ncbi.nlm.nih.gov/genomes/all/GCA/014/191/835/GCA_014191835.1_ASM1419183v1	GCA_014191835.1_ASM1419183v1_genomic.fna	1853362	1853362	1	1853362	Excellent
Bacteria	Streptococcus pyogenes	1314		1314	1.85298	GCA_002557755.1	-	ftp://ftp.ncbi.nlm.nih.gov/genomes/all/GCF/002/557/755/GCF_002557755.1_ASM255775v1	GCF_002557755.1_ASM255775v1_genomic.fna	1852980	1852980	1	1852980	Excellent
Bacteria	Streptococcus pyogenes	1314		1314	1.85291	GCA_017638465.1	-	ftp://ftp.ncbi.nlm.nih.gov/genomes/all/GCA/017/638/465/GCA_017638465.1_ASM1763846v1	GCA_017638465.1_ASM1763846v1_genomic.fna	1852911	1852911	1	1852911	Excellent
Bacteria	Streptococcus pyogenes	1314		1314	1.85289	GCA_004135875.1	-	ftp://ftp.ncbi.nlm.nih.gov/genomes/all/GCF/004/135/875/GCF_004135875.1_ASM413587v1	GCF_004135875.1_ASM413587v1_genomic.fna	1852894	1852894	1	1852894	Excellent
Bacteria	Streptococcus pyogenes	1314		1314	1.85257	GCA_020827135.1	-	ftp://ftp.ncbi.nlm.nih.gov/genomes/all/GCA/020/827/135/GCA_020827135.1_ASM2082713v1	GCA_020827135.1_ASM2082713v1_genomic.fna	1852565	1852565	1	1852565	Excellent
Bacteria	Streptococcus pyogenes	1314		1314	1.85226	GCA_004154405.1	-	ftp://ftp.ncbi.nlm.nih.gov/genomes/all/GCF/004/154/405/GCF_004154405.1_ASM415440v1	GCF_004154405.1_ASM415440v1_genomic.fna	1852263	1852263	1	1852263	Excellent
Bacteria	Streptococcus pyogenes	1314		1314	1.85188	GCA_004154145.1	-	ftp://ftp.ncbi.nlm.nih.gov/genomes/all/GCF/004/154/145/GCF_004154145.1_ASM415414v1	GCF_004154145.1_ASM415414v1_genomic.fna	1851876	1851876	1	1851876	Excellent
Bacteria	Streptococcus pyogenes	1314		1314	1.85162	GCA_004154205.1	-	ftp://ftp.ncbi.nlm.nih.gov/genomes/all/GCF/004/154/205/GCF_004154205.1_ASM415420v1	GCF_004154205.1_ASM415420v1_genomic.fna	1851619	1851619	1	1851619	Excellent
Bacteria	Streptococcus pyogenes	1314		1314	1.85147	GCA_004010875.1	-	ftp://ftp.ncbi.nlm.nih.gov/genomes/all/GCF/004/010/875/GCF_004010875.1_ASM401087v1	GCF_004010875.1_ASM401087v1_genomic.fna	1851471	1851471	1	1851471	Excellent
Bacteria	Streptococcus pyogenes	1314		1314	1.8514	GCA_004154285.1	-	ftp://ftp.ncbi.nlm.nih.gov/genomes/all/GCF/004/154/285/GCF_004154285.1_ASM415428v1	GCF_004154285.1_ASM415428v1_genomic.fna	1851403	1851403	1	1851403	Excellent
Bacteria	Streptococcus pyogenes	1314		1314	1.85124	GCA_900474925.1	-	ftp://ftp.ncbi.nlm.nih.gov/genomes/all/GCA/900/474/925/GCA_900474925.1_41885_G01	GCA_900474925.1_41885_G01_genomic.fna	1851237	1851237	1	1851237	Excellent
Bacteria	Streptococcus pyogenes	1314		1314	1.84874	GCA_900474845.1	-	ftp://ftp.ncbi.nlm.nih.gov/genomes/all/GCA/900/474/845/GCA_900474845.1_41906_C02	GCA_900474845.1_41906_C02_genomic.fna	1848740	1848740	1	1848740	Excellent
Bacteria	Streptococcus pyogenes	1314		1314	1.84734	GCA_900475475.1	-	ftp://ftp.ncbi.nlm.nih.gov/genomes/all/GCA/900/475/475/GCA_900475475.1_44503_G02	GCA_900475475.1_44503_G02_genomic.fna	1847336	1847336	1	1847336	Excellent
Bacteria	Streptococcus pyogenes	1314		1314	1.84698	GCA_900475525.1	-	ftp://ftp.ncbi.nlm.nih.gov/genomes/all/GCA/900/475/525/GCA_900475525.1_44738_D02	GCA_900475525.1_44738_D02_genomic.fna	1846983	1846983	1	1846983	Excellent
Bacteria	Streptococcus pyogenes	1314		1314	1.84648	GCA_000756485.1	-	ftp://ftp.ncbi.nlm.nih.gov/genomes/all/GCA/000/756/485/GCA_000756485.1_ASM75648v1	GCA_000756485.1_ASM75648v1_genomic.fna	1846477	1846477	1	1846477	Excellent
Bacteria	Streptococcus pyogenes	1314		1314	1.84635	GCA_002238295.1	-	ftp://ftp.ncbi.nlm.nih.gov/genomes/all/GCF/002/238/295/GCF_002238295.1_ASM223829v1	GCF_002238295.1_ASM223829v1_genomic.fna	1846347	1846347	1	1846347	Excellent
Bacteria	Streptococcus pyogenes	1314		1314	1.84604	GCA_035918475.1	-	ftp://ftp.ncbi.nlm.nih.gov/genomes/all/GCF/035/918/475/GCF_035918475.1_ASM3591847v1	GCF_035918475.1_ASM3591847v1_genomic.fna	1846043	1846043	1	1846043	Excellent
Bacteria	Streptococcus pyogenes	1314		1314	1.84565	GCA_020826995.1	-	ftp://ftp.ncbi.nlm.nih.gov/genomes/all/GCA/020/826/995/GCA_020826995.1_ASM2082699v1	GCA_020826995.1_ASM2082699v1_genomic.fna	1845647	1845647	1	1845647	Excellent
Bacteria	Streptococcus pyogenes	1314		1314	1.84505	GCA_900474895.1	-	ftp://ftp.ncbi.nlm.nih.gov/genomes/all/GCA/900/474/895/GCA_900474895.1_42042_C02	GCA_900474895.1_42042_C02_genomic.fna	1845052	1845052	1	1845052	Excellent
Bacteria	Streptococcus pyogenes	1314		1314	1.8448	GCA_000743015.1	-	ftp://ftp.ncbi.nlm.nih.gov/genomes/all/GCA/000/743/015/GCA_000743015.1_ASM74301v1	GCA_000743015.1_ASM74301v1_genomic.fna	1844804	1844804	1	1844804	Excellent
Bacteria	Streptococcus pyogenes	1314		1314	1.84283	GCA_004154245.1	-	ftp://ftp.ncbi.nlm.nih.gov/genomes/all/GCF/004/154/245/GCF_004154245.1_ASM415424v1	GCF_004154245.1_ASM415424v1_genomic.fna	1842830	1842830	1	1842830	Excellent
Bacteria	Streptococcus pyogenes	1314		1314	1.8421	GCA_029323775.1	-	ftp://ftp.ncbi.nlm.nih.gov/genomes/all/GCF/029/323/775/GCF_029323775.1_ASM2932377v1	GCF_029323775.1_ASM2932377v1_genomic.fna	1842099	1842099	1	1842099	Excellent
Bacteria	Streptococcus pyogenes	1314		1314	1.84207	GCA_035918515.1	-	ftp://ftp.ncbi.nlm.nih.gov/genomes/all/GCF/035/918/515/GCF_035918515.1_ASM3591851v1	GCF_035918515.1_ASM3591851v1_genomic.fna	1842075	1842075	1	1842075	Excellent
Bacteria	Streptococcus pyogenes	1314		1314	1.84197	GCA_020826975.1	-	ftp://ftp.ncbi.nlm.nih.gov/genomes/all/GCA/020/826/975/GCA_020826975.1_ASM2082697v1	GCA_020826975.1_ASM2082697v1_genomic.fna	1841971	1841971	1	1841971	Excellent
Bacteria	Streptococcus pyogenes	1314		1314	1.84122	GCA_035918415.1	-	ftp://ftp.ncbi.nlm.nih.gov/genomes/all/GCF/035/918/415/GCF_035918415.1_ASM3591841v1	GCF_035918415.1_ASM3591841v1_genomic.fna	1841219	1841219	1	1841219	Excellent
Bacteria	Streptococcus pyogenes	1314		1314	1.83985	GCA_004154325.1	-	ftp://ftp.ncbi.nlm.nih.gov/genomes/all/GCF/004/154/325/GCF_004154325.1_ASM415432v1	GCF_004154325.1_ASM415432v1_genomic.fna	1839848	1839848	1	1839848	Excellent
Bacteria	Streptococcus pyogenes	1314		1314	1.83964	GCA_001559175.2	-	ftp://ftp.ncbi.nlm.nih.gov/genomes/all/GCF/001/559/175/GCF_001559175.2_ASM155917v2	GCF_001559175.2_ASM155917v2_genomic.fna	1839644	1839644	1	1839644	Excellent
Bacteria	Streptococcus pyogenes	1314		1314	1.83953	GCA_005165265.1	-	ftp://ftp.ncbi.nlm.nih.gov/genomes/all/GCF/005/165/265/GCF_005165265.1_ASM516526v1	GCF_005165265.1_ASM516526v1_genomic.fna	1839531	1839531	1	1839531	Excellent
Bacteria	Streptococcus pyogenes	1314		1314	1.83858	GCA_038385395.1	-	ftp://ftp.ncbi.nlm.nih.gov/genomes/all/GCF/038/385/395/GCF_038385395.1_ASM3838539v1	GCF_038385395.1_ASM3838539v1_genomic.fna	1838577	1838577	1	1838577	Excellent
Bacteria	Streptococcus pyogenes	1314		1314	1.83858	GCA_038386885.1	-	ftp://ftp.ncbi.nlm.nih.gov/genomes/all/GCF/038/386/885/GCF_038386885.1_ASM3838688v1	GCF_038386885.1_ASM3838688v1_genomic.fna	1838577	1838577	1	1838577	Excellent
Bacteria	Streptococcus pyogenes	1314		1314	1.83858	GCA_038388625.1	-	ftp://ftp.ncbi.nlm.nih.gov/genomes/all/GCF/038/388/625/GCF_038388625.1_ASM3838862v1	GCF_038388625.1_ASM3838862v1_genomic.fna	1838577	1838577	1	1838577	Excellent
Bacteria	Streptococcus pyogenes	1314		1314	1.83858	GCA_038390225.1	-	ftp://ftp.ncbi.nlm.nih.gov/genomes/all/GCF/038/390/225/GCF_038390225.1_ASM3839022v1	GCF_038390225.1_ASM3839022v1_genomic.fna	1838577	1838577	1	1838577	Excellent
Bacteria	Streptococcus pyogenes	1314		1314	1.83858	GCA_038390915.1	-	ftp://ftp.ncbi.nlm.nih.gov/genomes/all/GCF/038/390/915/GCF_038390915.1_MGAS37824	GCF_038390915.1_MGAS37824_genomic.fna	1838577	1838577	1	1838577	Excellent
Bacteria	Streptococcus pyogenes	1314		1314	1.84135	GCA_008694005.1	-	ftp://ftp.ncbi.nlm.nih.gov/genomes/all/GCF/008/694/005/GCF_008694005.1_ASM869400v1	GCF_008694005.1_ASM869400v1_genomic.fna	1837758	1841346	4	1837758	Excellent
Bacteria	Streptococcus pyogenes	1314		1314	1.83774	GCA_003812645.1	-	ftp://ftp.ncbi.nlm.nih.gov/genomes/all/GCF/003/812/645/GCF_003812645.1_ASM381264v1	GCF_003812645.1_ASM381264v1_genomic.fna	1837737	1837737	1	1837737	Excellent
Bacteria	Streptococcus pyogenes	1314		1314	1.83759	GCA_004154345.1	-	ftp://ftp.ncbi.nlm.nih.gov/genomes/all/GCF/004/154/345/GCF_004154345.1_ASM415434v1	GCF_004154345.1_ASM415434v1_genomic.fna	1837594	1837594	1	1837594	Excellent
Bacteria	Streptococcus pyogenes	1314		1314	1.83733	GCA_028370235.1	-	ftp://ftp.ncbi.nlm.nih.gov/genomes/all/GCF/028/370/235/GCF_028370235.1_ASM2837023v1	GCF_028370235.1_ASM2837023v1_genomic.fna	1837335	1837335	1	1837335	Excellent
Bacteria	Streptococcus pyogenes	1314		1314	1.83726	GCA_028370275.1	-	ftp://ftp.ncbi.nlm.nih.gov/genomes/all/GCF/028/370/275/GCF_028370275.1_ASM2837027v1	GCF_028370275.1_ASM2837027v1_genomic.fna	1837261	1837261	1	1837261	Excellent
Bacteria	Streptococcus pyogenes	1314		1314	1.83584	GCA_034434355.2	-	ftp://ftp.ncbi.nlm.nih.gov/genomes/all/GCF/034/434/355/GCF_034434355.2_ASM3443435v2	GCF_034434355.2_ASM3443435v2_genomic.fna	1835839	1835839	1	1835839	Excellent
Bacteria	Streptococcus pyogenes	1314		1314	1.83578	GCA_012572265.1	-	ftp://ftp.ncbi.nlm.nih.gov/genomes/all/GCA/012/572/265/GCA_012572265.1_ASM1257226v1	GCA_012572265.1_ASM1257226v1_genomic.fna	1835779	1835779	1	1835779	Excellent
Bacteria	Streptococcus pyogenes	1314		1314	1.83571	GCA_005164705.1	-	ftp://ftp.ncbi.nlm.nih.gov/genomes/all/GCF/005/164/705/GCF_005164705.1_ASM516470v1	GCF_005164705.1_ASM516470v1_genomic.fna	1835714	1835714	1	1835714	Excellent
Bacteria	Streptococcus pyogenes	1314		1314	1.83486	GCA_900475955.1	-	ftp://ftp.ncbi.nlm.nih.gov/genomes/all/GCA/900/475/955/GCA_900475955.1_45889_E01	GCA_900475955.1_45889_E01_genomic.fna	1834863	1834863	1	1834863	Excellent
Bacteria	Streptococcus pyogenes	1314		1314	1.83476	GCA_005164585.1	-	ftp://ftp.ncbi.nlm.nih.gov/genomes/all/GCF/005/164/585/GCF_005164585.1_ASM516458v1	GCF_005164585.1_ASM516458v1_genomic.fna	1834762	1834762	1	1834762	Excellent
Bacteria	Streptococcus pyogenes	1314		1314	1.83471	GCA_034432415.1	-	ftp://ftp.ncbi.nlm.nih.gov/genomes/all/GCF/034/432/415/GCF_034432415.1_ASM3443241v1	GCF_034432415.1_ASM3443241v1_genomic.fna	1834709	1834709	1	1834709	Excellent
Bacteria	Streptococcus pyogenes	1314		1314	1.83417	GCA_900636725.1	-	ftp://ftp.ncbi.nlm.nih.gov/genomes/all/GCA/900/636/725/GCA_900636725.1_43908_B01	GCA_900636725.1_43908_B01_genomic.fna	1834173	1834173	1	1834173	Excellent
Bacteria	Streptococcus pyogenes	1314		1314	1.83382	GCA_004153945.1	-	ftp://ftp.ncbi.nlm.nih.gov/genomes/all/GCF/004/153/945/GCF_004153945.1_ASM415394v1	GCF_004153945.1_ASM415394v1_genomic.fna	1833822	1833822	1	1833822	Excellent
Bacteria	Streptococcus pyogenes	1314		1314	1.83361	GCA_034430055.1	-	ftp://ftp.ncbi.nlm.nih.gov/genomes/all/GCF/034/430/055/GCF_034430055.1_ASM3443005v1	GCF_034430055.1_ASM3443005v1_genomic.fna	1833607	1833607	1	1833607	Excellent
Bacteria	Streptococcus pyogenes	1314		1314	1.83269	GCA_011290565.1	-	ftp://ftp.ncbi.nlm.nih.gov/genomes/all/GCA/011/290/565/GCA_011290565.1_ASM1129056v1	GCA_011290565.1_ASM1129056v1_genomic.fna	1832686	1832686	1	1832686	Excellent
Bacteria	Streptococcus pyogenes	1314		1314	1.83127	GCA_017132795.1	-	ftp://ftp.ncbi.nlm.nih.gov/genomes/all/GCA/017/132/795/GCA_017132795.1_ASM1713279v1	GCA_017132795.1_ASM1713279v1_genomic.fna	1831274	1831274	1	1831274	Excellent
Bacteria	Streptococcus pyogenes	1314		1314	1.83125	GCA_028370215.1	-	ftp://ftp.ncbi.nlm.nih.gov/genomes/all/GCF/028/370/215/GCF_028370215.1_ASM2837021v1	GCF_028370215.1_ASM2837021v1_genomic.fna	1831250	1831250	1	1831250	Excellent
Bacteria	Streptococcus pyogenes	1314		1314	1.82984	GCA_900619585.1	-	ftp://ftp.ncbi.nlm.nih.gov/genomes/all/GCA/900/619/585/GCA_900619585.1_5448	GCA_900619585.1_5448_genomic.fna	1829838	1829838	1	1829838	Excellent
Bacteria	Streptococcus pyogenes	1314		1314	1.82952	GCA_001021955.1	-	ftp://ftp.ncbi.nlm.nih.gov/genomes/all/GCF/001/021/955/GCF_001021955.1_ASM102195v1	GCF_001021955.1_ASM102195v1_genomic.fna	1829516	1829516	1	1829516	Excellent
Bacteria	Streptococcus pyogenes	1314		1314	1.8331	GCA_004124015.1	-	ftp://ftp.ncbi.nlm.nih.gov/genomes/all/GCF/004/124/015/GCF_004124015.1_ASM412401v1	GCF_004124015.1_ASM412401v1_genomic.fna	1828132	1833100	2	1828132	Excellent
Bacteria	Streptococcus pyogenes	1314		1314	1.82769	GCA_020827115.1	-	ftp://ftp.ncbi.nlm.nih.gov/genomes/all/GCA/020/827/115/GCA_020827115.1_ASM2082711v1	GCA_020827115.1_ASM2082711v1_genomic.fna	1827693	1827693	1	1827693	Excellent
Bacteria	Streptococcus pyogenes	1314		1314	1.82765	GCA_900475005.1	-	ftp://ftp.ncbi.nlm.nih.gov/genomes/all/GCA/900/475/005/GCA_900475005.1_41906_F02	GCA_900475005.1_41906_F02_genomic.fna	1827653	1827653	1	1827653	Excellent
Bacteria	Streptococcus pyogenes	1314		1314	1.82683	GCA_005162865.1	-	ftp://ftp.ncbi.nlm.nih.gov/genomes/all/GCF/005/162/865/GCF_005162865.1_ASM516286v1	GCF_005162865.1_ASM516286v1_genomic.fna	1826832	1826832	1	1826832	Excellent
Bacteria	Streptococcus pyogenes	1314		1314	1.82647	GCA_005162565.1	-	ftp://ftp.ncbi.nlm.nih.gov/genomes/all/GCF/005/162/565/GCF_005162565.1_ASM516256v1	GCF_005162565.1_ASM516256v1_genomic.fna	1826467	1826467	1	1826467	Excellent
Bacteria	Streptococcus pyogenes	1314		1314	1.82543	GCA_005162405.1	-	ftp://ftp.ncbi.nlm.nih.gov/genomes/all/GCF/005/162/405/GCF_005162405.1_ASM516240v1	GCF_005162405.1_ASM516240v1_genomic.fna	1825427	1825427	1	1825427	Excellent
Bacteria	Streptococcus pyogenes	1314		1314	1.82386	GCA_019342865.1	-	ftp://ftp.ncbi.nlm.nih.gov/genomes/all/GCA/019/342/865/GCA_019342865.1_ASM1934286v1	GCA_019342865.1_ASM1934286v1_genomic.fna	1823857	1823857	1	1823857	Excellent
Bacteria	Streptococcus pyogenes	1314		1314	1.82381	GCA_019342965.1	-	ftp://ftp.ncbi.nlm.nih.gov/genomes/all/GCA/019/342/965/GCA_019342965.1_ASM1934296v1	GCA_019342965.1_ASM1934296v1_genomic.fna	1823813	1823813	1	1823813	Excellent
Bacteria	Streptococcus pyogenes	1314		1314	1.82305	GCA_900619595.1	-	ftp://ftp.ncbi.nlm.nih.gov/genomes/all/GCA/900/619/595/GCA_900619595.1_SP444	GCA_900619595.1_SP444_genomic.fna	1823047	1823047	1	1823047	Excellent
Bacteria	Streptococcus pyogenes	1314		1314	1.82233	GCA_900475615.1	-	ftp://ftp.ncbi.nlm.nih.gov/genomes/all/GCA/900/475/615/GCA_900475615.1_44451_E01	GCA_900475615.1_44451_E01_genomic.fna	1822334	1822334	1	1822334	Excellent
Bacteria	Streptococcus pyogenes	1314		1314	1.82116	GCA_035918535.1	-	ftp://ftp.ncbi.nlm.nih.gov/genomes/all/GCF/035/918/535/GCF_035918535.1_ASM3591853v1	GCF_035918535.1_ASM3591853v1_genomic.fna	1821159	1821159	1	1821159	Excellent
Bacteria	Streptococcus pyogenes	1314		1314	1.81997	GCA_022494495.1	-	ftp://ftp.ncbi.nlm.nih.gov/genomes/all/GCA/022/494/495/GCA_022494495.1_ASM2249449v1	GCA_022494495.1_ASM2249449v1_genomic.fna	1819973	1819973	1	1819973	Excellent
Bacteria	Streptococcus pyogenes	1314		1314	1.81978	GCA_901482645.1	-	ftp://ftp.ncbi.nlm.nih.gov/genomes/all/GCA/901/482/645/GCA_901482645.1_42017_F01	GCA_901482645.1_42017_F01_genomic.fna	1819777	1819777	1	1819777	Excellent
Bacteria	Streptococcus pyogenes	1314		1314	1.81973	GCA_900475875.1	-	ftp://ftp.ncbi.nlm.nih.gov/genomes/all/GCA/900/475/875/GCA_900475875.1_47297_B01	GCA_900475875.1_47297_B01_genomic.fna	1819726	1819726	1	1819726	Excellent
Bacteria	Streptococcus pyogenes	1314		1314	1.81601	GCA_005160785.1	-	ftp://ftp.ncbi.nlm.nih.gov/genomes/all/GCF/005/160/785/GCF_005160785.1_ASM516078v1	GCF_005160785.1_ASM516078v1_genomic.fna	1816007	1816007	1	1816007	Excellent
Bacteria	Streptococcus pyogenes	1314		1314	1.81475	GCA_035918595.1	-	ftp://ftp.ncbi.nlm.nih.gov/genomes/all/GCF/035/918/595/GCF_035918595.1_ASM3591859v1	GCF_035918595.1_ASM3591859v1_genomic.fna	1814755	1814755	1	1814755	Excellent
Bacteria	Streptococcus pyogenes	1314		1314	1.81209	GCA_005162245.1	-	ftp://ftp.ncbi.nlm.nih.gov/genomes/all/GCF/005/162/245/GCF_005162245.1_ASM516224v1	GCF_005162245.1_ASM516224v1_genomic.fna	1812090	1812090	1	1812090	Excellent
Bacteria	Streptococcus pyogenes	1314		1314	1.81204	GCA_004124135.1	-	ftp://ftp.ncbi.nlm.nih.gov/genomes/all/GCF/004/124/135/GCF_004124135.1_ASM412413v1	GCF_004124135.1_ASM412413v1_genomic.fna	1812036	1812036	1	1812036	Excellent
Bacteria	Streptococcus pyogenes	1314		1314	1.81197	GCA_001014305.1	-	ftp://ftp.ncbi.nlm.nih.gov/genomes/all/GCF/001/014/305/GCF_001014305.1_ASM101430v1	GCF_001014305.1_ASM101430v1_genomic.fna	1811968	1811968	1	1811968	Excellent
Bacteria	Streptococcus pyogenes	1314		1314	1.81125	GCA_900475465.1	-	ftp://ftp.ncbi.nlm.nih.gov/genomes/all/GCA/900/475/465/GCA_900475465.1_42969_C01	GCA_900475465.1_42969_C01_genomic.fna	1811249	1811249	1	1811249	Excellent
Bacteria	Streptococcus pyogenes	1314		1314	1.81028	GCA_002844355.1	-	ftp://ftp.ncbi.nlm.nih.gov/genomes/all/GCF/002/844/355/GCF_002844355.1_ASM284435v1	GCF_002844355.1_ASM284435v1_genomic.fna	1810283	1810283	1	1810283	Excellent
Bacteria	Streptococcus pyogenes	1314		1314	1.80963	GCA_005163565.1	-	ftp://ftp.ncbi.nlm.nih.gov/genomes/all/GCF/005/163/565/GCF_005163565.1_ASM516356v1	GCF_005163565.1_ASM516356v1_genomic.fna	1809631	1809631	1	1809631	Excellent
Bacteria	Streptococcus pyogenes	1314		1314	1.8088	GCA_900475705.1	-	ftp://ftp.ncbi.nlm.nih.gov/genomes/all/GCA/900/475/705/GCA_900475705.1_44858_B01	GCA_900475705.1_44858_B01_genomic.fna	1808803	1808803	1	1808803	Excellent
Bacteria	Streptococcus pyogenes	1314		1314	1.80841	GCA_900474835.1	-	ftp://ftp.ncbi.nlm.nih.gov/genomes/all/GCA/900/474/835/GCA_900474835.1_41800_H02	GCA_900474835.1_41800_H02_genomic.fna	1808407	1808407	1	1808407	Excellent
Bacteria	Streptococcus pyogenes	1314		1314	1.80838	GCA_900474745.1	-	ftp://ftp.ncbi.nlm.nih.gov/genomes/all/GCA/900/474/745/GCA_900474745.1_41800_E02	GCA_900474745.1_41800_E02_genomic.fna	1808384	1808384	1	1808384	Excellent
Bacteria	Streptococcus pyogenes	1314		1314	1.80652	GCA_005161465.1	-	ftp://ftp.ncbi.nlm.nih.gov/genomes/all/GCF/005/161/465/GCF_005161465.1_ASM516146v1	GCF_005161465.1_ASM516146v1_genomic.fna	1806521	1806521	1	1806521	Excellent
Bacteria	Streptococcus pyogenes	1314		1314	1.80634	GCA_005164025.1	-	ftp://ftp.ncbi.nlm.nih.gov/genomes/all/GCF/005/164/025/GCF_005164025.1_ASM516402v1	GCF_005164025.1_ASM516402v1_genomic.fna	1806344	1806344	1	1806344	Excellent
Bacteria	Streptococcus pyogenes	1314		1314	1.80631	GCA_005164305.1	-	ftp://ftp.ncbi.nlm.nih.gov/genomes/all/GCF/005/164/305/GCF_005164305.1_ASM516430v1	GCF_005164305.1_ASM516430v1_genomic.fna	1806314	1806314	1	1806314	Excellent
Bacteria	Streptococcus pyogenes	1314		1314	1.8055	GCA_900474935.1	-	ftp://ftp.ncbi.nlm.nih.gov/genomes/all/GCA/900/474/935/GCA_900474935.1_41851_F01	GCA_900474935.1_41851_F01_genomic.fna	1805495	1805495	1	1805495	Excellent
Bacteria	Streptococcus pyogenes	1314		1314	1.80514	GCA_035918435.1	-	ftp://ftp.ncbi.nlm.nih.gov/genomes/all/GCF/035/918/435/GCF_035918435.1_ASM3591843v1	GCF_035918435.1_ASM3591843v1_genomic.fna	1805137	1805137	1	1805137	Excellent
Bacteria	Streptococcus pyogenes	1314		1314	1.8017	GCA_004124115.1	-	ftp://ftp.ncbi.nlm.nih.gov/genomes/all/GCF/004/124/115/GCF_004124115.1_ASM412411v1	GCF_004124115.1_ASM412411v1_genomic.fna	1801696	1801696	1	1801696	Excellent
Bacteria	Streptococcus pyogenes	1314		1314	1.80052	GCA_023278205.1	-	ftp://ftp.ncbi.nlm.nih.gov/genomes/all/GCA/023/278/205/GCA_023278205.1_ASM2327820v1	GCA_023278205.1_ASM2327820v1_genomic.fna	1800518	1800518	1	1800518	Excellent
Bacteria	Streptococcus pyogenes	1314		1314	1.80012	GCA_005161125.1	-	ftp://ftp.ncbi.nlm.nih.gov/genomes/all/GCF/005/161/125/GCF_005161125.1_ASM516112v1	GCF_005161125.1_ASM516112v1_genomic.fna	1800116	1800116	1	1800116	Excellent
Bacteria	Streptococcus pyogenes	1314		1314	1.79748	GCA_900474815.1	-	ftp://ftp.ncbi.nlm.nih.gov/genomes/all/GCA/900/474/815/GCA_900474815.1_41800_F01	GCA_900474815.1_41800_F01_genomic.fna	1797476	1797476	1	1797476	Excellent
Bacteria	Streptococcus pyogenes	1314		1314	1.79717	GCA_005165385.1	-	ftp://ftp.ncbi.nlm.nih.gov/genomes/all/GCF/005/165/385/GCF_005165385.1_ASM516538v1	GCF_005165385.1_ASM516538v1_genomic.fna	1797172	1797172	1	1797172	Excellent
Bacteria	Streptococcus pyogenes	1314		1314	1.79691	GCA_900476015.1	-	ftp://ftp.ncbi.nlm.nih.gov/genomes/all/GCA/900/476/015/GCA_900476015.1_50279_C02	GCA_900476015.1_50279_C02_genomic.fna	1796907	1796907	1	1796907	Excellent
Bacteria	Streptococcus pyogenes	1314		1314	1.79615	GCA_000772245.1	-	ftp://ftp.ncbi.nlm.nih.gov/genomes/all/GCA/000/772/245/GCA_000772245.1_ASM77224v1	GCA_000772245.1_ASM77224v1_genomic.fna	1796152	1796152	1	1796152	Excellent
Bacteria	Streptococcus pyogenes	1314		1314	1.79604	GCA_900474965.1	-	ftp://ftp.ncbi.nlm.nih.gov/genomes/all/GCA/900/474/965/GCA_900474965.1_41825_D01	GCA_900474965.1_41825_D01_genomic.fna	1796043	1796043	1	1796043	Excellent
Bacteria	Streptococcus pyogenes	1314		1314	1.79527	GCA_900475645.1	-	ftp://ftp.ncbi.nlm.nih.gov/genomes/all/GCA/900/475/645/GCA_900475645.1_44927_B01	GCA_900475645.1_44927_B01_genomic.fna	1795272	1795272	1	1795272	Excellent
Bacteria	Streptococcus pyogenes	1314		1314	1.79344	GCA_035918575.1	-	ftp://ftp.ncbi.nlm.nih.gov/genomes/all/GCF/035/918/575/GCF_035918575.1_ASM3591857v1	GCF_035918575.1_ASM3591857v1_genomic.fna	1793445	1793445	1	1793445	Excellent
Bacteria	Streptococcus pyogenes	1314		1314	1.79303	GCA_900474915.1	-	ftp://ftp.ncbi.nlm.nih.gov/genomes/all/GCA/900/474/915/GCA_900474915.1_41851_G01	GCA_900474915.1_41851_G01_genomic.fna	1793034	1793034	1	1793034	Excellent
Bacteria	Streptococcus pyogenes	1314		1314	1.7914	GCA_001267845.1	-	ftp://ftp.ncbi.nlm.nih.gov/genomes/all/GCF/001/267/845/GCF_001267845.1_ASM126784v1	GCF_001267845.1_ASM126784v1_genomic.fna	1791401	1791401	1	1791401	Excellent
Bacteria	Streptococcus pyogenes	1314		1314	1.79135	GCA_020827015.1	-	ftp://ftp.ncbi.nlm.nih.gov/genomes/all/GCA/020/827/015/GCA_020827015.1_ASM2082701v1	GCA_020827015.1_ASM2082701v1_genomic.fna	1791351	1791351	1	1791351	Excellent
Bacteria	Streptococcus pyogenes	1314		1314	1.79131	GCA_001019675.1	-	ftp://ftp.ncbi.nlm.nih.gov/genomes/all/GCF/001/019/675/GCF_001019675.1_ASM101967v1	GCF_001019675.1_ASM101967v1_genomic.fna	1791306	1791306	1	1791306	Excellent
Bacteria	Streptococcus pyogenes	1314		1314	1.79094	GCA_003203475.1	-	ftp://ftp.ncbi.nlm.nih.gov/genomes/all/GCF/003/203/475/GCF_003203475.1_ASM320347v1	GCF_003203475.1_ASM320347v1_genomic.fna	1790938	1790938	1	1790938	Excellent
Bacteria	Streptococcus pyogenes	1314		1314	1.79067	GCA_005161825.1	-	ftp://ftp.ncbi.nlm.nih.gov/genomes/all/GCF/005/161/825/GCF_005161825.1_ASM516182v1	GCF_005161825.1_ASM516182v1_genomic.fna	1790668	1790668	1	1790668	Excellent
Bacteria	Streptococcus pyogenes	1314		1314	1.79037	GCA_900475795.1	-	ftp://ftp.ncbi.nlm.nih.gov/genomes/all/GCA/900/475/795/GCA_900475795.1_46514_A02	GCA_900475795.1_46514_A02_genomic.fna	1790372	1790372	1	1790372	Excellent
Bacteria	Streptococcus pyogenes	1314		1314	1.78985	GCA_005163705.1	-	ftp://ftp.ncbi.nlm.nih.gov/genomes/all/GCF/005/163/705/GCF_005163705.1_ASM516370v1	GCF_005163705.1_ASM516370v1_genomic.fna	1789855	1789855	1	1789855	Excellent
Bacteria	Streptococcus pyogenes	1314		1314	1.7893	GCA_900475785.1	-	ftp://ftp.ncbi.nlm.nih.gov/genomes/all/GCA/900/475/785/GCA_900475785.1_46514_A03	GCA_900475785.1_46514_A03_genomic.fna	1789295	1789295	1	1789295	Excellent
Bacteria	Streptococcus pyogenes	1314		1314	1.79209	GCA_039619335.1	-	ftp://ftp.ncbi.nlm.nih.gov/genomes/all/GCF/039/619/335/GCF_039619335.1_ASM3961933v1	GCF_039619335.1_ASM3961933v1_genomic.fna	1788670	1792091	2	1788670	Excellent
Bacteria	Streptococcus pyogenes	1314		1314	1.78817	GCA_005163385.1	-	ftp://ftp.ncbi.nlm.nih.gov/genomes/all/GCF/005/163/385/GCF_005163385.1_ASM516338v1	GCF_005163385.1_ASM516338v1_genomic.fna	1788166	1788166	1	1788166	Excellent
Bacteria	Streptococcus pyogenes	1314		1314	1.78806	GCA_035918455.1	-	ftp://ftp.ncbi.nlm.nih.gov/genomes/all/GCF/035/918/455/GCF_035918455.1_ASM3591845v1	GCF_035918455.1_ASM3591845v1_genomic.fna	1788060	1788060	1	1788060	Excellent
Bacteria	Streptococcus pyogenes	1314		1314	1.78687	GCA_001635895.1	-	ftp://ftp.ncbi.nlm.nih.gov/genomes/all/GCF/001/635/895/GCF_001635895.1_ASM163589v1	GCF_001635895.1_ASM163589v1_genomic.fna	1786874	1786874	1	1786874	Excellent
Bacteria	Streptococcus pyogenes	1314		1314	1.78646	GCA_900474945.1	-	ftp://ftp.ncbi.nlm.nih.gov/genomes/all/GCA/900/474/945/GCA_900474945.1_42017_E01	GCA_900474945.1_42017_E01_genomic.fna	1786462	1786462	1	1786462	Excellent
Bacteria	Streptococcus pyogenes	1314		1314	1.78588	GCA_900475865.1	-	ftp://ftp.ncbi.nlm.nih.gov/genomes/all/GCA/900/475/865/GCA_900475865.1_46338_A02	GCA_900475865.1_46338_A02_genomic.fna	1785880	1785880	1	1785880	Excellent
Bacteria	Streptococcus pyogenes	1314		1314	1.7854	GCA_900475565.1	-	ftp://ftp.ncbi.nlm.nih.gov/genomes/all/GCA/900/475/565/GCA_900475565.1_42912_A01	GCA_900475565.1_42912_A01_genomic.fna	1785401	1785401	1	1785401	Excellent
Bacteria	Streptococcus pyogenes	1314		1314	1.78125	GCA_020827035.1	-	ftp://ftp.ncbi.nlm.nih.gov/genomes/all/GCA/020/827/035/GCA_020827035.1_ASM2082703v1	GCA_020827035.1_ASM2082703v1_genomic.fna	1781254	1781254	1	1781254	Excellent
Bacteria	Streptococcus pyogenes	1314		1314	1.7804	GCA_020827095.1	-	ftp://ftp.ncbi.nlm.nih.gov/genomes/all/GCA/020/827/095/GCA_020827095.1_ASM2082709v1	GCA_020827095.1_ASM2082709v1_genomic.fna	1780403	1780403	1	1780403	Excellent
Bacteria	Streptococcus pyogenes	1314		1314	1.77977	GCA_005161325.1	-	ftp://ftp.ncbi.nlm.nih.gov/genomes/all/GCF/005/161/325/GCF_005161325.1_ASM516132v1	GCF_005161325.1_ASM516132v1_genomic.fna	1779766	1779766	1	1779766	Excellent
Bacteria	Streptococcus pyogenes	1314		1314	1.77801	GCA_006740645.2	-	ftp://ftp.ncbi.nlm.nih.gov/genomes/all/GCF/006/740/645/GCF_006740645.1_ASM674064v2	GCF_006740645.1_ASM674064v2_genomic.fna	1778005	1778005	1	1778005	Excellent
Bacteria	Streptococcus pyogenes	1314		1314	1.76886	GCA_900474865.1	-	ftp://ftp.ncbi.nlm.nih.gov/genomes/all/GCA/900/474/865/GCA_900474865.1_41906_D02	GCA_900474865.1_41906_D02_genomic.fna	1768863	1768863	1	1768863	Excellent
Bacteria	Streptococcus pyogenes	1314		1314	1.76882	GCA_005163085.1	-	ftp://ftp.ncbi.nlm.nih.gov/genomes/all/GCF/005/163/085/GCF_005163085.1_ASM516308v1	GCF_005163085.1_ASM516308v1_genomic.fna	1768816	1768816	1	1768816	Excellent
Bacteria	Streptococcus pyogenes	1314		1314	1.76632	GCA_900475105.1	-	ftp://ftp.ncbi.nlm.nih.gov/genomes/all/GCA/900/475/105/GCA_900475105.1_41975_C01	GCA_900475105.1_41975_C01_genomic.fna	1766320	1766320	1	1766320	Excellent
Bacteria	Streptococcus pyogenes	1314		1314	1.76512	GCA_001638845.2	-	ftp://ftp.ncbi.nlm.nih.gov/genomes/all/GCF/001/638/845/GCF_001638845.2_ASM163884v2	GCF_001638845.2_ASM163884v2_genomic.fna	1765123	1765123	1	1765123	Excellent
Bacteria	Streptococcus pyogenes	1314		1314	1.76497	GCA_005164885.1	-	ftp://ftp.ncbi.nlm.nih.gov/genomes/all/GCF/005/164/885/GCF_005164885.1_ASM516488v1	GCF_005164885.1_ASM516488v1_genomic.fna	1764969	1764969	1	1764969	Excellent
Bacteria	Streptococcus pyogenes	1314		1314	1.76445	GCA_900475425.1	-	ftp://ftp.ncbi.nlm.nih.gov/genomes/all/GCA/900/475/425/GCA_900475425.1_43908_F01	GCA_900475425.1_43908_F01_genomic.fna	1764453	1764453	1	1764453	Excellent
Bacteria	Streptococcus pyogenes	1314		1314	1.76276	GCA_000167435.2	-	ftp://ftp.ncbi.nlm.nih.gov/genomes/all/GCA/000/167/435/GCA_000167435.2_ASM16743v2	GCA_000167435.2_ASM16743v2_genomic.fna	1762765	1762765	1	1762765	Excellent
Bacteria	Streptococcus pyogenes	1314		1314	1.75878	GCA_005165045.1	-	ftp://ftp.ncbi.nlm.nih.gov/genomes/all/GCF/005/165/045/GCF_005165045.1_ASM516504v1	GCF_005165045.1_ASM516504v1_genomic.fna	1758778	1758778	1	1758778	Excellent
Bacteria	Streptococcus pyogenes	1314		1314	1.75817	GCA_020826955.1	-	ftp://ftp.ncbi.nlm.nih.gov/genomes/all/GCA/020/826/955/GCA_020826955.1_ASM2082695v1	GCA_020826955.1_ASM2082695v1_genomic.fna	1758170	1758170	1	1758170	Excellent
Bacteria	Streptococcus pyogenes	1314		1314	1.75687	GCA_900475925.1	-	ftp://ftp.ncbi.nlm.nih.gov/genomes/all/GCA/900/475/925/GCA_900475925.1_46514_A01	GCA_900475925.1_46514_A01_genomic.fna	1756874	1756874	1	1756874	Excellent
Bacteria	Streptococcus pyogenes	1314		1314	1.75662	GCA_005160445.1	-	ftp://ftp.ncbi.nlm.nih.gov/genomes/all/GCF/005/160/445/GCF_005160445.1_ASM516044v1	GCF_005160445.1_ASM516044v1_genomic.fna	1756622	1756622	1	1756622	Excellent
Bacteria	Streptococcus pyogenes	1314		1314	1.75641	GCA_900474825.1	-	ftp://ftp.ncbi.nlm.nih.gov/genomes/all/GCA/900/474/825/GCA_900474825.1_41800_B02	GCA_900474825.1_41800_B02_genomic.fna	1756406	1756406	1	1756406	Excellent
Bacteria	Streptococcus pyogenes	1314		1314	1.75207	GCA_900475135.1	-	ftp://ftp.ncbi.nlm.nih.gov/genomes/all/GCA/900/475/135/GCA_900475135.1_41906_H02	GCA_900475135.1_41906_H02_genomic.fna	1752074	1752074	1	1752074	Excellent
Bacteria	Streptococcus pyogenes	1314		1314	1.75135	GCA_900475155.1	-	ftp://ftp.ncbi.nlm.nih.gov/genomes/all/GCA/900/475/155/GCA_900475155.1_41975_A01	GCA_900475155.1_41975_A01_genomic.fna	1751353	1751353	1	1751353	Excellent
Bacteria	Streptococcus pyogenes	1314		1314	1.74938	GCA_035918495.1	-	ftp://ftp.ncbi.nlm.nih.gov/genomes/all/GCF/035/918/495/GCF_035918495.1_ASM3591849v1	GCF_035918495.1_ASM3591849v1_genomic.fna	1749382	1749382	1	1749382	Excellent
Bacteria	Streptococcus pyogenes	1314		1314	1.74792	GCA_005222545.1	-	ftp://ftp.ncbi.nlm.nih.gov/genomes/all/GCF/005/222/545/GCF_005222545.1_ASM522254v1	GCF_005222545.1_ASM522254v1_genomic.fna	1747924	1747924	1	1747924	Excellent
Bacteria	Streptococcus pyogenes	1314		1314	1.7474	GCA_014192175.1	-	ftp://ftp.ncbi.nlm.nih.gov/genomes/all/GCA/014/192/175/GCA_014192175.1_ASM1419217v1	GCA_014192175.1_ASM1419217v1_genomic.fna	1747400	1747400	1	1747400	Excellent
Bacteria	Streptococcus pyogenes	1314		1314	1.74681	GCA_009664495.1	-	ftp://ftp.ncbi.nlm.nih.gov/genomes/all/GCF/009/664/495/GCF_009664495.1_ASM966449v1	GCF_009664495.1_ASM966449v1_genomic.fna	1746807	1746807	1	1746807	Excellent
Bacteria	Streptococcus pyogenes	1314		1314	1.74415	GCA_900474775.1	-	ftp://ftp.ncbi.nlm.nih.gov/genomes/all/GCA/900/474/775/GCA_900474775.1_41800_G02	GCA_900474775.1_41800_G02_genomic.fna	1744145	1744145	1	1744145	Excellent
Bacteria	Streptococcus pyogenes	1314		1314	1.74256	GCA_005163245.1	-	ftp://ftp.ncbi.nlm.nih.gov/genomes/all/GCF/005/163/245/GCF_005163245.1_ASM516324v1	GCF_005163245.1_ASM516324v1_genomic.fna	1742565	1742565	1	1742565	Excellent
Bacteria	Streptococcus pyogenes	1314		1314	1.74216	GCA_009738495.1	-	ftp://ftp.ncbi.nlm.nih.gov/genomes/all/GCF/009/738/495/GCF_009738495.1_ASM973849v1	GCF_009738495.1_ASM973849v1_genomic.fna	1742165	1742165	1	1742165	Excellent
Bacteria	Streptococcus pyogenes	1314		1314	1.74198	GCA_002355815.1	-	ftp://ftp.ncbi.nlm.nih.gov/genomes/all/GCF/002/355/815/GCF_002355815.1_ASM235581v1	GCF_002355815.1_ASM235581v1_genomic.fna	1741982	1741982	1	1741982	Excellent
Bacteria	Streptococcus pyogenes	1314		1314	1.74194	GCA_009738475.1	-	ftp://ftp.ncbi.nlm.nih.gov/genomes/all/GCF/009/738/475/GCF_009738475.1_ASM973847v1	GCF_009738475.1_ASM973847v1_genomic.fna	1741943	1741943	1	1741943	Excellent
Bacteria	Streptococcus pyogenes	1314		1314	1.74139	GCA_035918555.1	-	ftp://ftp.ncbi.nlm.nih.gov/genomes/all/GCF/035/918/555/GCF_035918555.1_ASM3591855v1	GCF_035918555.1_ASM3591855v1_genomic.fna	1741389	1741389	1	1741389	Excellent
Bacteria	Streptococcus pyogenes	1314		1314	1.74135	GCA_001635975.1	-	ftp://ftp.ncbi.nlm.nih.gov/genomes/all/GCF/001/635/975/GCF_001635975.1_ASM163597v1	GCF_001635975.1_ASM163597v1_genomic.fna	1741348	1741348	1	1741348	Excellent
Bacteria	Streptococcus pyogenes	1314		1314	1.72625	GCA_001039695.2	-	ftp://ftp.ncbi.nlm.nih.gov/genomes/all/GCF/001/039/695/GCF_001039695.1_emm89-1	GCF_001039695.1_emm89-1_genomic.fna	1726248	1726248	1	1726248	Excellent
Bacteria	Streptococcus pyogenes	1314		1314	1.70979	GCA_000767505.1	-	ftp://ftp.ncbi.nlm.nih.gov/genomes/all/GCA/000/767/505/GCA_000767505.1_ASM76750v1	GCA_000767505.1_ASM76750v1_genomic.fna	1709790	1709790	1	1709790	Excellent
Bacteria	Streptococcus pyogenes	1314		1314	1.70939	GCA_001635935.1	-	ftp://ftp.ncbi.nlm.nih.gov/genomes/all/GCF/001/635/935/GCF_001635935.1_ASM163593v1	GCF_001635935.1_ASM163593v1_genomic.fna	1709394	1709394	1	1709394	Excellent
Bacteria	Streptococcus pyogenes	1314		1314	1.70205	GCA_001019695.1	-	ftp://ftp.ncbi.nlm.nih.gov/genomes/all/GCF/001/019/695/GCF_001019695.1_ASM101969v1	GCF_001019695.1_ASM101969v1_genomic.fna	1702054	1702054	1	1702054	Excellent
Bacteria	Streptococcus pyogenes	1314		1314	1.70147	GCA_005162725.1	-	ftp://ftp.ncbi.nlm.nih.gov/genomes/all/GCF/005/162/725/GCF_005162725.1_ASM516272v1	GCF_005162725.1_ASM516272v1_genomic.fna	1701466	1701466	1	1701466	Excellent
Bacteria	Streptococcus pyogenes	1314		1314	1.86075	GCA_022869745.1	-	ftp://ftp.ncbi.nlm.nih.gov/genomes/all/GCA/022/869/745/GCA_022869745.1_ASM2286974v1	GCA_022869745.1_ASM2286974v1_genomic.fna	1860753	1860753	1	1860753	Excellent
Bacteria	Streptococcus pyogenes	1314		1314	1.81194	GCA_001640945.2	-	ftp://ftp.ncbi.nlm.nih.gov/genomes/all/GCF/001/640/945/GCF_001640945.2_ASM164094v2	GCF_001640945.2_ASM164094v2_genomic.fna	1811936	1811936	1	1811936	Excellent
Bacteria	Streptococcus pyogenes	1314		1314	1.91872	GCA_014218035.1	-	ftp://ftp.ncbi.nlm.nih.gov/genomes/all/GCA/014/218/035/GCA_014218035.1_ASM1421803v1	GCA_014218035.1_ASM1421803v1_genomic.fna	1918724	1918724	1	1918724	Excellent
Bacteria	Streptococcus pyogenes	1314		1314	1.8787	GCA_001535565.1	-	ftp://ftp.ncbi.nlm.nih.gov/genomes/all/GCF/001/535/565/GCF_001535565.1_ASM153556v1	GCF_001535565.1_ASM153556v1_genomic.fna	1878699	1878699	1	1878699	Excellent
Bacteria	Streptococcus pyogenes	1314		1314	1.83879	GCA_900474995.1	-	ftp://ftp.ncbi.nlm.nih.gov/genomes/all/GCA/900/474/995/GCA_900474995.1_41906_H01	GCA_900474995.1_41906_H01_genomic.fna	1838787	1838787	1	1838787	Excellent
Bacteria	Streptococcus pyogenes	1314		1314	1.82959	GCA_900475335.1	-	ftp://ftp.ncbi.nlm.nih.gov/genomes/all/GCA/900/475/335/GCA_900475335.1_42912_D01	GCA_900475335.1_42912_D01_genomic.fna	1829590	1829590	1	1829590	Excellent
Bacteria	Streptococcus pyogenes	1314		1314	1.8219	GCA_011290585.1	-	ftp://ftp.ncbi.nlm.nih.gov/genomes/all/GCA/011/290/585/GCA_011290585.1_ASM1129058v1	GCA_011290585.1_ASM1129058v1_genomic.fna	1821897	1821897	1	1821897	Excellent
Bacteria	Streptococcus pyogenes	1314		1314	1.81445	GCA_001535505.1	-	ftp://ftp.ncbi.nlm.nih.gov/genomes/all/GCF/001/535/505/GCF_001535505.1_ASM153550v1	GCF_001535505.1_ASM153550v1_genomic.fna	1814455	1814455	1	1814455	Excellent
Bacteria	Streptococcus pyogenes	1314		1314	1.76815	GCA_900636425.1	-	ftp://ftp.ncbi.nlm.nih.gov/genomes/all/GCA/900/636/425/GCA_900636425.1_41800_F02	GCA_900636425.1_41800_F02_genomic.fna	1768145	1768145	1	1768145	Excellent
Bacteria	Streptococcus pyogenes	1314		1314	1.74533	GCA_001547815.1	-	ftp://ftp.ncbi.nlm.nih.gov/genomes/all/GCF/001/547/815/GCF_001547815.1_ASM154781v1	GCF_001547815.1_ASM154781v1_genomic.fna	1745332	1745332	1	1745332	Excellent
Bacteria	Streptococcus pyogenes	1314		1314	1.74483	GCA_001547835.1	-	ftp://ftp.ncbi.nlm.nih.gov/genomes/all/GCF/001/547/835/GCF_001547835.1_ASM154783v1	GCF_001547835.1_ASM154783v1_genomic.fna	1744827	1744827	1	1744827	Excellent
Bacteria	Streptococcus pneumoniae	1313		1313	2.11097	GCA_001457635.1	REPR	ftp://ftp.ncbi.nlm.nih.gov/genomes/all/GCF/001/457/635/GCF_001457635.1_NCTC7465	GCF_001457635.1_NCTC7465_genomic.fna	2110968	2110968	1	2110968	Excellent
Bacteria	Streptococcus pneumoniae	1313		1313	2.31057	GCA_026625945.1	-	ftp://ftp.ncbi.nlm.nih.gov/genomes/all/GCF/026/625/945/GCF_026625945.1_ASM2662594v1	GCF_026625945.1_ASM2662594v1_genomic.fna	2310574	2310574	1	2310574	Excellent
Bacteria	Streptococcus pneumoniae	1313		1313	2.29375	GCA_030127445.1	-	ftp://ftp.ncbi.nlm.nih.gov/genomes/all/GCF/030/127/445/GCF_030127445.1_ASM3012744v1	GCF_030127445.1_ASM3012744v1_genomic.fna	2293748	2293748	1	2293748	Excellent
Bacteria	Streptococcus pneumoniae	1313		1313	2.2928	GCA_026625965.1	-	ftp://ftp.ncbi.nlm.nih.gov/genomes/all/GCF/026/625/965/GCF_026625965.1_ASM2662596v1	GCF_026625965.1_ASM2662596v1_genomic.fna	2292804	2292804	1	2292804	Excellent
Bacteria	Streptococcus pneumoniae	1313		1313	2.22788	GCA_033096065.1	-	ftp://ftp.ncbi.nlm.nih.gov/genomes/all/GCA/033/096/065/GCA_033096065.1_ASM3309606v1	GCA_033096065.1_ASM3309606v1_genomic.fna	2227883	2227883	1	2227883	Excellent
Bacteria	Streptococcus pneumoniae	1313		1313	2.22305	GCA_022070425.1	-	ftp://ftp.ncbi.nlm.nih.gov/genomes/all/GCA/022/070/425/GCA_022070425.1_ASM2207042v1	GCA_022070425.1_ASM2207042v1_genomic.fna	2223053	2223053	1	2223053	Excellent
Bacteria	Streptococcus pneumoniae	1313		1313	2.22132	GCA_002947575.1	-	ftp://ftp.ncbi.nlm.nih.gov/genomes/all/GCF/002/947/575/GCF_002947575.1_ASM294757v1	GCF_002947575.1_ASM294757v1_genomic.fna	2221315	2221315	1	2221315	Excellent
Bacteria	Streptococcus pneumoniae	1313		1313	2.21984	GCA_013047165.1	-	ftp://ftp.ncbi.nlm.nih.gov/genomes/all/GCA/013/047/165/GCA_013047165.1_ASM1304716v1	GCA_013047165.1_ASM1304716v1_genomic.fna	2219840	2219840	1	2219840	Excellent
Bacteria	Streptococcus pneumoniae	1313		1313	2.21884	GCA_033096225.1	-	ftp://ftp.ncbi.nlm.nih.gov/genomes/all/GCA/033/096/225/GCA_033096225.1_ASM3309622v1	GCA_033096225.1_ASM3309622v1_genomic.fna	2218836	2218836	1	2218836	Excellent
Bacteria	Streptococcus pneumoniae	1313		1313	2.21026	GCA_033096145.1	-	ftp://ftp.ncbi.nlm.nih.gov/genomes/all/GCA/033/096/145/GCA_033096145.1_ASM3309614v1	GCA_033096145.1_ASM3309614v1_genomic.fna	2210263	2210263	1	2210263	Excellent
Bacteria	Streptococcus pneumoniae	1313		1313	2.21022	GCA_022558605.1	-	ftp://ftp.ncbi.nlm.nih.gov/genomes/all/GCA/022/558/605/GCA_022558605.1_ASM2255860v1	GCA_022558605.1_ASM2255860v1_genomic.fna	2210224	2210224	1	2210224	Excellent
Bacteria	Streptococcus pneumoniae	1313		1313	2.20742	GCA_038431755.1	-	ftp://ftp.ncbi.nlm.nih.gov/genomes/all/GCF/038/431/755/GCF_038431755.1_ASM3843175v1	GCF_038431755.1_ASM3843175v1_genomic.fna	2207415	2207415	1	2207415	Excellent
Bacteria	Streptococcus pneumoniae	1313		1313	2.20668	GCA_040687885.1	-	ftp://ftp.ncbi.nlm.nih.gov/genomes/all/GCF/040/687/885/GCF_040687885.1_ASM4068788v1	GCF_040687885.1_ASM4068788v1_genomic.fna	2206681	2206681	1	2206681	Excellent
Bacteria	Streptococcus pneumoniae	1313		1313	2.20664	GCA_001896045.1	-	ftp://ftp.ncbi.nlm.nih.gov/genomes/all/GCF/001/896/045/GCF_001896045.1_ASM189604v1	GCF_001896045.1_ASM189604v1_genomic.fna	2206644	2206644	1	2206644	Excellent
Bacteria	Streptococcus pneumoniae	1313		1313	2.20236	GCA_900693025.1	-	ftp://ftp.ncbi.nlm.nih.gov/genomes/all/GCA/900/693/025/GCA_900693025.1_19341_2_86-2	GCA_900693025.1_19341_2_86-2_genomic.fna	2202359	2202359	1	2202359	Excellent
Bacteria	Streptococcus pneumoniae	1313		1313	2.20053	GCA_900476505.1	-	ftp://ftp.ncbi.nlm.nih.gov/genomes/all/GCA/900/476/505/GCA_900476505.1_55312_C02	GCA_900476505.1_55312_C02_genomic.fna	2200529	2200529	1	2200529	Excellent
Bacteria	Streptococcus pneumoniae	1313		1313	2.20047	GCA_033145555.1	-	ftp://ftp.ncbi.nlm.nih.gov/genomes/all/GCA/033/145/555/GCA_033145555.1_ASM3314555v1	GCA_033145555.1_ASM3314555v1_genomic.fna	2200466	2200466	1	2200466	Excellent
Bacteria	Streptococcus pneumoniae	1313		1313	2.19666	GCA_021398285.1	-	ftp://ftp.ncbi.nlm.nih.gov/genomes/all/GCA/021/398/285/GCA_021398285.1_ASM2139828v1	GCA_021398285.1_ASM2139828v1_genomic.fna	2196665	2196665	1	2196665	Excellent
Bacteria	Streptococcus pneumoniae	1313		1313	2.19581	GCA_021398265.1	-	ftp://ftp.ncbi.nlm.nih.gov/genomes/all/GCA/021/398/265/GCA_021398265.1_ASM2139826v1	GCA_021398265.1_ASM2139826v1_genomic.fna	2195807	2195807	1	2195807	Excellent
Bacteria	Streptococcus pneumoniae	1313		1313	2.19483	GCA_036322955.1	-	ftp://ftp.ncbi.nlm.nih.gov/genomes/all/GCF/036/322/955/GCF_036322955.1_ASM3632295v1	GCF_036322955.1_ASM3632295v1_genomic.fna	2194831	2194831	1	2194831	Excellent
Bacteria	Streptococcus pneumoniae	1313		1313	2.19479	GCA_036322975.1	-	ftp://ftp.ncbi.nlm.nih.gov/genomes/all/GCF/036/322/975/GCF_036322975.1_ASM3632297v1	GCF_036322975.1_ASM3632297v1_genomic.fna	2194794	2194794	1	2194794	Excellent
Bacteria	Streptococcus pneumoniae	1313		1313	2.19091	GCA_033096265.1	-	ftp://ftp.ncbi.nlm.nih.gov/genomes/all/GCA/033/096/265/GCA_033096265.1_ASM3309626v1	GCA_033096265.1_ASM3309626v1_genomic.fna	2190915	2190915	1	2190915	Excellent
Bacteria	Streptococcus pneumoniae	1313		1313	2.18755	GCA_033146375.1	-	ftp://ftp.ncbi.nlm.nih.gov/genomes/all/GCA/033/146/375/GCA_033146375.1_ASM3314637v1	GCA_033146375.1_ASM3314637v1_genomic.fna	2187550	2187550	1	2187550	Excellent
Bacteria	Streptococcus pneumoniae	1313		1313	2.18593	GCA_040687865.1	-	ftp://ftp.ncbi.nlm.nih.gov/genomes/all/GCF/040/687/865/GCF_040687865.1_ASM4068786v1	GCF_040687865.1_ASM4068786v1_genomic.fna	2185927	2185927	1	2185927	Excellent
Bacteria	Streptococcus pneumoniae	1313		1313	2.1806	GCA_003966525.1	-	ftp://ftp.ncbi.nlm.nih.gov/genomes/all/GCF/003/966/525/GCF_003966525.1_ASM396652v1	GCF_003966525.1_ASM396652v1_genomic.fna	2180605	2180605	1	2180605	Excellent
Bacteria	Streptococcus pneumoniae	1313		1313	2.18012	GCA_015839035.1	-	ftp://ftp.ncbi.nlm.nih.gov/genomes/all/GCA/015/839/035/GCA_015839035.1_ASM1583903v1	GCA_015839035.1_ASM1583903v1_genomic.fna	2180123	2180123	1	2180123	Excellent
Bacteria	Streptococcus pneumoniae	1313		1313	2.1791	GCA_033165855.1	-	ftp://ftp.ncbi.nlm.nih.gov/genomes/all/GCA/033/165/855/GCA_033165855.1_ASM3316585v1	GCA_033165855.1_ASM3316585v1_genomic.fna	2179100	2179100	1	2179100	Excellent
Bacteria	Streptococcus pneumoniae	1313		1313	2.17579	GCA_038431575.1	-	ftp://ftp.ncbi.nlm.nih.gov/genomes/all/GCF/038/431/575/GCF_038431575.1_ASM3843157v1	GCF_038431575.1_ASM3843157v1_genomic.fna	2175793	2175793	1	2175793	Excellent
Bacteria	Streptococcus pneumoniae	1313		1313	2.17054	GCA_033096185.1	-	ftp://ftp.ncbi.nlm.nih.gov/genomes/all/GCA/033/096/185/GCA_033096185.1_ASM3309618v1	GCA_033096185.1_ASM3309618v1_genomic.fna	2170541	2170541	1	2170541	Excellent
Bacteria	Streptococcus pneumoniae	1313		1313	2.16958	GCA_003351705.1	-	ftp://ftp.ncbi.nlm.nih.gov/genomes/all/GCF/003/351/705/GCF_003351705.1_ASM335170v1	GCF_003351705.1_ASM335170v1_genomic.fna	2169584	2169584	1	2169584	Excellent
Bacteria	Streptococcus pneumoniae	1313		1313	2.16927	GCA_900618545.1	-	ftp://ftp.ncbi.nlm.nih.gov/genomes/all/GCA/900/618/545/GCA_900618545.1_4496	GCA_900618545.1_4496_genomic.fna	2169270	2169270	1	2169270	Excellent
Bacteria	Streptococcus pneumoniae	1313		1313	2.16855	GCA_002843545.1	-	ftp://ftp.ncbi.nlm.nih.gov/genomes/all/GCF/002/843/545/GCF_002843545.1_ASM284354v1	GCF_002843545.1_ASM284354v1_genomic.fna	2168552	2168552	1	2168552	Excellent
Bacteria	Streptococcus pneumoniae	1313		1313	2.16537	GCA_022070005.1	-	ftp://ftp.ncbi.nlm.nih.gov/genomes/all/GCA/022/070/005/GCA_022070005.1_ASM2207000v1	GCA_022070005.1_ASM2207000v1_genomic.fna	2165373	2165373	1	2165373	Excellent
Bacteria	Streptococcus pneumoniae	1313		1313	2.16342	GCA_033149375.1	-	ftp://ftp.ncbi.nlm.nih.gov/genomes/all/GCA/033/149/375/GCA_033149375.1_ASM3314937v1	GCA_033149375.1_ASM3314937v1_genomic.fna	2163419	2163419	1	2163419	Excellent
Bacteria	Streptococcus pneumoniae	1313		1313	2.15929	GCA_022068265.1	-	ftp://ftp.ncbi.nlm.nih.gov/genomes/all/GCA/022/068/265/GCA_022068265.1_ASM2206826v1	GCA_022068265.1_ASM2206826v1_genomic.fna	2159294	2159294	1	2159294	Excellent
Bacteria	Streptococcus pneumoniae	1313		1313	2.15912	GCA_021398235.1	-	ftp://ftp.ncbi.nlm.nih.gov/genomes/all/GCA/021/398/235/GCA_021398235.1_ASM2139823v1	GCA_021398235.1_ASM2139823v1_genomic.fna	2159119	2159119	1	2159119	Excellent
Bacteria	Streptococcus pneumoniae	1313		1313	2.15768	GCA_900476475.1	-	ftp://ftp.ncbi.nlm.nih.gov/genomes/all/GCA/900/476/475/GCA_900476475.1_49768_F01	GCA_900476475.1_49768_F01_genomic.fna	2157682	2157682	1	2157682	Excellent
Bacteria	Streptococcus pneumoniae	1313		1313	2.15738	GCA_040687895.1	-	ftp://ftp.ncbi.nlm.nih.gov/genomes/all/GCF/040/687/895/GCF_040687895.1_ASM4068789v1	GCF_040687895.1_ASM4068789v1_genomic.fna	2157375	2157375	1	2157375	Excellent
Bacteria	Streptococcus pneumoniae	1313		1313	2.15659	GCA_033096165.1	-	ftp://ftp.ncbi.nlm.nih.gov/genomes/all/GCA/033/096/165/GCA_033096165.1_ASM3309616v1	GCA_033096165.1_ASM3309616v1_genomic.fna	2156586	2156586	1	2156586	Excellent
Bacteria	Streptococcus pneumoniae	1313		1313	2.1565	GCA_040687875.1	-	ftp://ftp.ncbi.nlm.nih.gov/genomes/all/GCF/040/687/875/GCF_040687875.1_ASM4068787v1	GCF_040687875.1_ASM4068787v1_genomic.fna	2156500	2156500	1	2156500	Excellent
Bacteria	Streptococcus pneumoniae	1313		1313	2.15627	GCA_003967155.2	-	ftp://ftp.ncbi.nlm.nih.gov/genomes/all/GCF/003/967/155/GCF_003967155.2_ASM396715v2	GCF_003967155.2_ASM396715v2_genomic.fna	2156271	2156271	1	2156271	Excellent
Bacteria	Streptococcus pneumoniae	1313		1313	2.15594	GCA_022075745.1	-	ftp://ftp.ncbi.nlm.nih.gov/genomes/all/GCA/022/075/745/GCA_022075745.1_ASM2207574v1	GCA_022075745.1_ASM2207574v1_genomic.fna	2155943	2155943	1	2155943	Excellent
Bacteria	Streptococcus pneumoniae	1313		1313	2.15384	GCA_022068225.1	-	ftp://ftp.ncbi.nlm.nih.gov/genomes/all/GCA/022/068/225/GCA_022068225.1_ASM2206822v1	GCA_022068225.1_ASM2206822v1_genomic.fna	2153840	2153840	1	2153840	Excellent
Bacteria	Streptococcus pneumoniae	1313		1313	2.15194	GCA_024089355.1	-	ftp://ftp.ncbi.nlm.nih.gov/genomes/all/GCF/024/089/355/GCF_024089355.1_ASM2408935v1	GCF_024089355.1_ASM2408935v1_genomic.fna	2151943	2151943	1	2151943	Excellent
Bacteria	Streptococcus pneumoniae	1313		1313	2.15623	GCA_900622505.2	-	ftp://ftp.ncbi.nlm.nih.gov/genomes/all/GCA/900/622/505/GCA_900622505.2_Spn4559	GCA_900622505.2_Spn4559_genomic.fna	2150981	2156228	2	2150981	Excellent
Bacteria	Streptococcus pneumoniae	1313		1313	2.15084	GCA_022070545.1	-	ftp://ftp.ncbi.nlm.nih.gov/genomes/all/GCA/022/070/545/GCA_022070545.1_ASM2207054v1	GCA_022070545.1_ASM2207054v1_genomic.fna	2150845	2150845	1	2150845	Excellent
Bacteria	Streptococcus pneumoniae	1313		1313	2.15082	GCA_040687905.1	-	ftp://ftp.ncbi.nlm.nih.gov/genomes/all/GCF/040/687/905/GCF_040687905.1_ASM4068790v1	GCF_040687905.1_ASM4068790v1_genomic.fna	2150823	2150823	1	2150823	Excellent
Bacteria	Streptococcus pneumoniae	1313		1313	2.15035	GCA_026683915.1	-	ftp://ftp.ncbi.nlm.nih.gov/genomes/all/GCF/026/683/915/GCF_026683915.1_ASM2668391v1	GCF_026683915.1_ASM2668391v1_genomic.fna	2150349	2150349	1	2150349	Excellent
Bacteria	Streptococcus pneumoniae	1313		1313	2.14916	GCA_033167795.1	-	ftp://ftp.ncbi.nlm.nih.gov/genomes/all/GCA/033/167/795/GCA_033167795.1_ASM3316779v1	GCA_033167795.1_ASM3316779v1_genomic.fna	2149160	2149160	1	2149160	Excellent
Bacteria	Streptococcus pneumoniae	1313		1313	2.14848	GCA_002357995.1	-	ftp://ftp.ncbi.nlm.nih.gov/genomes/all/GCF/002/357/995/GCF_002357995.1_ASM235799v1	GCF_002357995.1_ASM235799v1_genomic.fna	2148476	2148476	1	2148476	Excellent
Bacteria	Streptococcus pneumoniae	1313		1313	2.14836	GCA_033096125.1	-	ftp://ftp.ncbi.nlm.nih.gov/genomes/all/GCA/033/096/125/GCA_033096125.1_ASM3309612v1	GCA_033096125.1_ASM3309612v1_genomic.fna	2148358	2148358	1	2148358	Excellent
Bacteria	Streptococcus pneumoniae	1313		1313	2.14821	GCA_033147875.1	-	ftp://ftp.ncbi.nlm.nih.gov/genomes/all/GCA/033/147/875/GCA_033147875.1_ASM3314787v1	GCA_033147875.1_ASM3314787v1_genomic.fna	2148214	2148214	1	2148214	Excellent
Bacteria	Streptococcus pneumoniae	1313		1313	2.14725	GCA_001095405.3	-	ftp://ftp.ncbi.nlm.nih.gov/genomes/all/GCF/001/095/405/GCF_001095405.2_7553_6_2	GCF_001095405.2_7553_6_2_genomic.fna	2147252	2147252	1	2147252	Excellent
Bacteria	Streptococcus pneumoniae	1313		1313	2.14635	GCA_038431775.1	-	ftp://ftp.ncbi.nlm.nih.gov/genomes/all/GCF/038/431/775/GCF_038431775.1_ASM3843177v1	GCF_038431775.1_ASM3843177v1_genomic.fna	2146355	2146355	1	2146355	Excellent
Bacteria	Streptococcus pneumoniae	1313		1313	2.14567	GCA_041154405.1	-	ftp://ftp.ncbi.nlm.nih.gov/genomes/all/GCF/041/154/405/GCF_041154405.1_ASM4115440v1	GCF_041154405.1_ASM4115440v1_genomic.fna	2145671	2145671	1	2145671	Excellent
Bacteria	Streptococcus pneumoniae	1313		1313	2.14555	GCA_900476455.1	-	ftp://ftp.ncbi.nlm.nih.gov/genomes/all/GCA/900/476/455/GCA_900476455.1_55312_E02	GCA_900476455.1_55312_E02_genomic.fna	2145551	2145551	1	2145551	Excellent
Bacteria	Streptococcus pneumoniae	1313		1313	2.14553	GCA_022068885.1	-	ftp://ftp.ncbi.nlm.nih.gov/genomes/all/GCA/022/068/885/GCA_022068885.1_ASM2206888v1	GCA_022068885.1_ASM2206888v1_genomic.fna	2145531	2145531	1	2145531	Excellent
Bacteria	Streptococcus pneumoniae	1313		1313	2.14552	GCA_038431765.1	-	ftp://ftp.ncbi.nlm.nih.gov/genomes/all/GCF/038/431/765/GCF_038431765.1_ASM3843176v1	GCF_038431765.1_ASM3843176v1_genomic.fna	2145516	2145516	1	2145516	Excellent
Bacteria	Streptococcus pneumoniae	1313		1313	2.14469	GCA_041154395.1	-	ftp://ftp.ncbi.nlm.nih.gov/genomes/all/GCF/041/154/395/GCF_041154395.1_ASM4115439v1	GCF_041154395.1_ASM4115439v1_genomic.fna	2144693	2144693	1	2144693	Excellent
Bacteria	Streptococcus pneumoniae	1313		1313	2.14583	GCA_011694695.1	-	ftp://ftp.ncbi.nlm.nih.gov/genomes/all/GCA/011/694/695/GCA_011694695.1_ASM1169469v1	GCA_011694695.1_ASM1169469v1_genomic.fna	2143685	2145834	2	2143685	Excellent
Bacteria	Streptococcus pneumoniae	1313		1313	2.14301	GCA_036323035.1	-	ftp://ftp.ncbi.nlm.nih.gov/genomes/all/GCF/036/323/035/GCF_036323035.1_ASM3632303v1	GCF_036323035.1_ASM3632303v1_genomic.fna	2143010	2143010	1	2143010	Excellent
Bacteria	Streptococcus pneumoniae	1313		1313	2.14169	GCA_015839415.1	-	ftp://ftp.ncbi.nlm.nih.gov/genomes/all/GCA/015/839/415/GCA_015839415.1_ASM1583941v1	GCA_015839415.1_ASM1583941v1_genomic.fna	2141694	2141694	1	2141694	Excellent
Bacteria	Streptococcus pneumoniae	1313		1313	2.14153	GCA_022069785.1	-	ftp://ftp.ncbi.nlm.nih.gov/genomes/all/GCA/022/069/785/GCA_022069785.1_ASM2206978v1	GCA_022069785.1_ASM2206978v1_genomic.fna	2141530	2141530	1	2141530	Excellent
Bacteria	Streptococcus pneumoniae	1313		1313	2.14135	GCA_015839235.1	-	ftp://ftp.ncbi.nlm.nih.gov/genomes/all/GCA/015/839/235/GCA_015839235.1_ASM1583923v1	GCA_015839235.1_ASM1583923v1_genomic.fna	2141347	2141347	1	2141347	Excellent
Bacteria	Streptococcus pneumoniae	1313		1313	2.14121	GCA_022069205.1	-	ftp://ftp.ncbi.nlm.nih.gov/genomes/all/GCA/022/069/205/GCA_022069205.1_ASM2206920v1	GCA_022069205.1_ASM2206920v1_genomic.fna	2141210	2141210	1	2141210	Excellent
Bacteria	Streptococcus pneumoniae	1313		1313	2.14006	GCA_038431715.1	-	ftp://ftp.ncbi.nlm.nih.gov/genomes/all/GCF/038/431/715/GCF_038431715.1_ASM3843171v1	GCF_038431715.1_ASM3843171v1_genomic.fna	2140064	2140064	1	2140064	Excellent
Bacteria	Streptococcus pneumoniae	1313		1313	2.14002	GCA_015840115.1	-	ftp://ftp.ncbi.nlm.nih.gov/genomes/all/GCA/015/840/115/GCA_015840115.1_ASM1584011v1	GCA_015840115.1_ASM1584011v1_genomic.fna	2140016	2140016	1	2140016	Excellent
Bacteria	Streptococcus pneumoniae	1313		1313	2.13985	GCA_022075545.1	-	ftp://ftp.ncbi.nlm.nih.gov/genomes/all/GCA/022/075/545/GCA_022075545.1_ASM2207554v1	GCA_022075545.1_ASM2207554v1_genomic.fna	2139846	2139846	1	2139846	Excellent
Bacteria	Streptococcus pneumoniae	1313		1313	2.13892	GCA_033144835.1	-	ftp://ftp.ncbi.nlm.nih.gov/genomes/all/GCA/033/144/835/GCA_033144835.1_ASM3314483v1	GCA_033144835.1_ASM3314483v1_genomic.fna	2138920	2138920	1	2138920	Excellent
Bacteria	Streptococcus pneumoniae	1313		1313	2.13846	GCA_038431785.1	-	ftp://ftp.ncbi.nlm.nih.gov/genomes/all/GCF/038/431/785/GCF_038431785.1_ASM3843178v1	GCF_038431785.1_ASM3843178v1_genomic.fna	2138456	2138456	1	2138456	Excellent
Bacteria	Streptococcus pneumoniae	1313		1313	2.13834	GCA_033096385.1	-	ftp://ftp.ncbi.nlm.nih.gov/genomes/all/GCA/033/096/385/GCA_033096385.1_ASM3309638v1	GCA_033096385.1_ASM3309638v1_genomic.fna	2138339	2138339	1	2138339	Excellent
Bacteria	Streptococcus pneumoniae	1313		1313	2.13674	GCA_026683935.1	-	ftp://ftp.ncbi.nlm.nih.gov/genomes/all/GCF/026/683/935/GCF_026683935.1_ASM2668393v1	GCF_026683935.1_ASM2668393v1_genomic.fna	2136743	2136743	1	2136743	Excellent
Bacteria	Streptococcus pneumoniae	1313		1313	2.13665	GCA_033166735.1	-	ftp://ftp.ncbi.nlm.nih.gov/genomes/all/GCA/033/166/735/GCA_033166735.1_ASM3316673v1	GCA_033166735.1_ASM3316673v1_genomic.fna	2136646	2136646	1	2136646	Excellent
Bacteria	Streptococcus pneumoniae	1313		1313	2.13665	GCA_033169215.1	-	ftp://ftp.ncbi.nlm.nih.gov/genomes/all/GCA/033/169/215/GCA_033169215.1_ASM3316921v1	GCA_033169215.1_ASM3316921v1_genomic.fna	2136646	2136646	1	2136646	Excellent
Bacteria	Streptococcus pneumoniae	1313		1313	2.13467	GCA_017569245.1	-	ftp://ftp.ncbi.nlm.nih.gov/genomes/all/GCA/017/569/245/GCA_017569245.1_ASM1756924v1	GCA_017569245.1_ASM1756924v1_genomic.fna	2134668	2134668	1	2134668	Excellent
Bacteria	Streptococcus pneumoniae	1313		1313	2.13144	GCA_900476445.1	-	ftp://ftp.ncbi.nlm.nih.gov/genomes/all/GCA/900/476/445/GCA_900476445.1_55312_D02	GCA_900476445.1_55312_D02_genomic.fna	2131442	2131442	1	2131442	Excellent
Bacteria	Streptococcus pneumoniae	1313		1313	2.12865	GCA_038431465.1	-	ftp://ftp.ncbi.nlm.nih.gov/genomes/all/GCF/038/431/465/GCF_038431465.1_ASM3843146v1	GCF_038431465.1_ASM3843146v1_genomic.fna	2128646	2128646	1	2128646	Excellent
Bacteria	Streptococcus pneumoniae	1313		1313	2.12653	GCA_022069085.1	-	ftp://ftp.ncbi.nlm.nih.gov/genomes/all/GCA/022/069/085/GCA_022069085.1_ASM2206908v1	GCA_022069085.1_ASM2206908v1_genomic.fna	2126529	2126529	1	2126529	Excellent
Bacteria	Streptococcus pneumoniae	1313		1313	2.12552	GCA_002813535.1	-	ftp://ftp.ncbi.nlm.nih.gov/genomes/all/GCF/002/813/535/GCF_002813535.1_ASM281353v1	GCF_002813535.1_ASM281353v1_genomic.fna	2125517	2125517	1	2125517	Excellent
Bacteria	Streptococcus pneumoniae	1313		1313	2.12489	GCA_033148655.1	-	ftp://ftp.ncbi.nlm.nih.gov/genomes/all/GCA/033/148/655/GCA_033148655.1_ASM3314865v1	GCA_033148655.1_ASM3314865v1_genomic.fna	2124888	2124888	1	2124888	Excellent
Bacteria	Streptococcus pneumoniae	1313		1313	2.12418	GCA_015839575.1	-	ftp://ftp.ncbi.nlm.nih.gov/genomes/all/GCA/015/839/575/GCA_015839575.1_ASM1583957v1	GCA_015839575.1_ASM1583957v1_genomic.fna	2124184	2124184	1	2124184	Excellent
Bacteria	Streptococcus pneumoniae	1313		1313	2.12194	GCA_033144075.1	-	ftp://ftp.ncbi.nlm.nih.gov/genomes/all/GCA/033/144/075/GCA_033144075.1_ASM3314407v1	GCA_033144075.1_ASM3314407v1_genomic.fna	2121940	2121940	1	2121940	Excellent
Bacteria	Streptococcus pneumoniae	1313		1313	2.12147	GCA_015838875.1	-	ftp://ftp.ncbi.nlm.nih.gov/genomes/all/GCA/015/838/875/GCA_015838875.1_ASM1583887v1	GCA_015838875.1_ASM1583887v1_genomic.fna	2121469	2121469	1	2121469	Excellent
Bacteria	Streptococcus pneumoniae	1313		1313	2.12099	GCA_022069645.1	-	ftp://ftp.ncbi.nlm.nih.gov/genomes/all/GCA/022/069/645/GCA_022069645.1_ASM2206964v1	GCA_022069645.1_ASM2206964v1_genomic.fna	2120990	2120990	1	2120990	Excellent
Bacteria	Streptococcus pneumoniae	1313		1313	2.12074	GCA_900693055.1	-	ftp://ftp.ncbi.nlm.nih.gov/genomes/all/GCA/900/693/055/GCA_900693055.1_19084_8_150-2	GCA_900693055.1_19084_8_150-2_genomic.fna	2120740	2120740	1	2120740	Excellent
Bacteria	Streptococcus pneumoniae	1313		1313	2.11857	GCA_022068285.1	-	ftp://ftp.ncbi.nlm.nih.gov/genomes/all/GCA/022/068/285/GCA_022068285.1_ASM2206828v1	GCA_022068285.1_ASM2206828v1_genomic.fna	2118571	2118571	1	2118571	Excellent
Bacteria	Streptococcus pneumoniae	1313		1313	2.11843	GCA_022070225.1	-	ftp://ftp.ncbi.nlm.nih.gov/genomes/all/GCA/022/070/225/GCA_022070225.1_ASM2207022v1	GCA_022070225.1_ASM2207022v1_genomic.fna	2118426	2118426	1	2118426	Excellent
Bacteria	Streptococcus pneumoniae	1313		1313	2.11841	GCA_036323075.1	-	ftp://ftp.ncbi.nlm.nih.gov/genomes/all/GCF/036/323/075/GCF_036323075.1_ASM3632307v1	GCF_036323075.1_ASM3632307v1_genomic.fna	2118406	2118406	1	2118406	Excellent
Bacteria	Streptococcus pneumoniae	1313		1313	2.11721	GCA_020177465.2	-	ftp://ftp.ncbi.nlm.nih.gov/genomes/all/GCA/020/177/465/GCA_020177465.2_SP_HAC_39	GCA_020177465.2_SP_HAC_39_genomic.fna	2117212	2117212	1	2117212	Excellent
Bacteria	Streptococcus pneumoniae	1313		1313	2.11681	GCA_032883655.1	-	ftp://ftp.ncbi.nlm.nih.gov/genomes/all/GCA/032/883/655/GCA_032883655.1_ASM3288365v1	GCA_032883655.1_ASM3288365v1_genomic.fna	2116814	2116814	1	2116814	Excellent
Bacteria	Streptococcus pneumoniae	1313		1313	2.11677	GCA_022068765.1	-	ftp://ftp.ncbi.nlm.nih.gov/genomes/all/GCA/022/068/765/GCA_022068765.1_ASM2206876v1	GCA_022068765.1_ASM2206876v1_genomic.fna	2116769	2116769	1	2116769	Excellent
Bacteria	Streptococcus pneumoniae	1313		1313	2.11663	GCA_020097335.1	-	ftp://ftp.ncbi.nlm.nih.gov/genomes/all/GCA/020/097/335/GCA_020097335.1_ASM2009733v1	GCA_020097335.1_ASM2009733v1_genomic.fna	2116633	2116633	1	2116633	Excellent
Bacteria	Streptococcus pneumoniae	1313		1313	2.11541	GCA_900636585.1	-	ftp://ftp.ncbi.nlm.nih.gov/genomes/all/GCA/900/636/585/GCA_900636585.1_43058_B01	GCA_900636585.1_43058_B01_genomic.fna	2115408	2115408	1	2115408	Excellent
Bacteria	Streptococcus pneumoniae	1313		1313	2.11477	GCA_015839775.1	-	ftp://ftp.ncbi.nlm.nih.gov/genomes/all/GCA/015/839/775/GCA_015839775.1_ASM1583977v1	GCA_015839775.1_ASM1583977v1_genomic.fna	2114775	2114775	1	2114775	Excellent
Bacteria	Streptococcus pneumoniae	1313		1313	2.11414	GCA_003351525.1	-	ftp://ftp.ncbi.nlm.nih.gov/genomes/all/GCF/003/351/525/GCF_003351525.1_ASM335152v1	GCF_003351525.1_ASM335152v1_genomic.fna	2114141	2114141	1	2114141	Excellent
Bacteria	Streptococcus pneumoniae	1313		1313	2.11295	GCA_930986525.1	-	ftp://ftp.ncbi.nlm.nih.gov/genomes/all/GCA/930/986/525/GCA_930986525.1_RMV7	GCA_930986525.1_RMV7_genomic.fna	2112955	2112955	1	2112955	Excellent
Bacteria	Streptococcus pneumoniae	1313		1313	2.11218	GCA_022068245.1	-	ftp://ftp.ncbi.nlm.nih.gov/genomes/all/GCA/022/068/245/GCA_022068245.1_ASM2206824v1	GCA_022068245.1_ASM2206824v1_genomic.fna	2112180	2112180	1	2112180	Excellent
Bacteria	Streptococcus pneumoniae	1313		1313	2.11017	GCA_033151055.1	-	ftp://ftp.ncbi.nlm.nih.gov/genomes/all/GCA/033/151/055/GCA_033151055.1_ASM3315105v1	GCA_033151055.1_ASM3315105v1_genomic.fna	2110175	2110175	1	2110175	Excellent
Bacteria	Streptococcus pneumoniae	1313		1313	2.10973	GCA_003351725.1	-	ftp://ftp.ncbi.nlm.nih.gov/genomes/all/GCF/003/351/725/GCF_003351725.1_ASM335172v1	GCF_003351725.1_ASM335172v1_genomic.fna	2109726	2109726	1	2109726	Excellent
Bacteria	Streptococcus pneumoniae	1313		1313	2.10962	GCA_900618555.1	-	ftp://ftp.ncbi.nlm.nih.gov/genomes/all/GCA/900/618/555/GCA_900618555.1_947	GCA_900618555.1_947_genomic.fna	2109624	2109624	1	2109624	Excellent
Bacteria	Streptococcus pneumoniae	1313		1313	2.10937	GCA_033142835.1	-	ftp://ftp.ncbi.nlm.nih.gov/genomes/all/GCA/033/142/835/GCA_033142835.1_ASM3314283v1	GCA_033142835.1_ASM3314283v1_genomic.fna	2109372	2109372	1	2109372	Excellent
Bacteria	Streptococcus pneumoniae	1313		1313	2.10918	GCA_038431325.1	-	ftp://ftp.ncbi.nlm.nih.gov/genomes/all/GCF/038/431/325/GCF_038431325.1_ASM3843132v1	GCF_038431325.1_ASM3843132v1_genomic.fna	2109177	2109177	1	2109177	Excellent
Bacteria	Streptococcus pneumoniae	1313		1313	2.10852	GCA_022070485.1	-	ftp://ftp.ncbi.nlm.nih.gov/genomes/all/GCA/022/070/485/GCA_022070485.1_ASM2207048v1	GCA_022070485.1_ASM2207048v1_genomic.fna	2108520	2108520	1	2108520	Excellent
Bacteria	Streptococcus pneumoniae	1313		1313	2.10818	GCA_033147055.1	-	ftp://ftp.ncbi.nlm.nih.gov/genomes/all/GCA/033/147/055/GCA_033147055.1_ASM3314705v1	GCA_033147055.1_ASM3314705v1_genomic.fna	2108184	2108184	1	2108184	Excellent
Bacteria	Streptococcus pneumoniae	1313		1313	2.10765	GCA_036323375.1	-	ftp://ftp.ncbi.nlm.nih.gov/genomes/all/GCF/036/323/375/GCF_036323375.1_ASM3632337v1	GCF_036323375.1_ASM3632337v1_genomic.fna	2107654	2107654	1	2107654	Excellent
Bacteria	Streptococcus pneumoniae	1313		1313	2.10698	GCA_033096365.1	-	ftp://ftp.ncbi.nlm.nih.gov/genomes/all/GCA/033/096/365/GCA_033096365.1_ASM3309636v1	GCA_033096365.1_ASM3309636v1_genomic.fna	2106979	2106979	1	2106979	Excellent
Bacteria	Streptococcus pneumoniae	1313		1313	2.1055	GCA_036323015.1	-	ftp://ftp.ncbi.nlm.nih.gov/genomes/all/GCF/036/323/015/GCF_036323015.1_ASM3632301v1	GCF_036323015.1_ASM3632301v1_genomic.fna	2105501	2105501	1	2105501	Excellent
Bacteria	Streptococcus pneumoniae	1313		1313	2.10464	GCA_900476465.1	-	ftp://ftp.ncbi.nlm.nih.gov/genomes/all/GCA/900/476/465/GCA_900476465.1_55312_F02	GCA_900476465.1_55312_F02_genomic.fna	2104636	2104636	1	2104636	Excellent
Bacteria	Streptococcus pneumoniae	1313		1313	2.10358	GCA_022070565.1	-	ftp://ftp.ncbi.nlm.nih.gov/genomes/all/GCA/022/070/565/GCA_022070565.1_ASM2207056v1	GCA_022070565.1_ASM2207056v1_genomic.fna	2103577	2103577	1	2103577	Excellent
Bacteria	Streptococcus pneumoniae	1313		1313	2.10314	GCA_025643295.1	-	ftp://ftp.ncbi.nlm.nih.gov/genomes/all/GCF/025/643/295/GCF_025643295.1_ASM2564329v1	GCF_025643295.1_ASM2564329v1_genomic.fna	2103144	2103144	1	2103144	Excellent
Bacteria	Streptococcus pneumoniae	1313		1313	2.10162	GCA_004291255.1	-	ftp://ftp.ncbi.nlm.nih.gov/genomes/all/GCF/004/291/255/GCF_004291255.1_ASM429125v1	GCF_004291255.1_ASM429125v1_genomic.fna	2101621	2101621	1	2101621	Excellent
Bacteria	Streptococcus pneumoniae	1313		1313	2.09963	GCA_033096205.1	-	ftp://ftp.ncbi.nlm.nih.gov/genomes/all/GCA/033/096/205/GCA_033096205.1_ASM3309620v1	GCA_033096205.1_ASM3309620v1_genomic.fna	2099632	2099632	1	2099632	Excellent
Bacteria	Streptococcus pneumoniae	1313		1313	2.09882	GCA_033096305.1	-	ftp://ftp.ncbi.nlm.nih.gov/genomes/all/GCA/033/096/305/GCA_033096305.1_ASM3309630v1	GCA_033096305.1_ASM3309630v1_genomic.fna	2098820	2098820	1	2098820	Excellent
Bacteria	Streptococcus pneumoniae	1313		1313	2.09868	GCA_022069325.1	-	ftp://ftp.ncbi.nlm.nih.gov/genomes/all/GCA/022/069/325/GCA_022069325.1_ASM2206932v1	GCA_022069325.1_ASM2206932v1_genomic.fna	2098679	2098679	1	2098679	Excellent
Bacteria	Streptococcus pneumoniae	1313		1313	2.09848	GCA_022069905.1	-	ftp://ftp.ncbi.nlm.nih.gov/genomes/all/GCA/022/069/905/GCA_022069905.1_ASM2206990v1	GCA_022069905.1_ASM2206990v1_genomic.fna	2098476	2098476	1	2098476	Excellent
Bacteria	Streptococcus pneumoniae	1313		1313	2.0982	GCA_019915285.1	-	ftp://ftp.ncbi.nlm.nih.gov/genomes/all/GCA/019/915/285/GCA_019915285.1_ASM1991528v1	GCA_019915285.1_ASM1991528v1_genomic.fna	2098200	2098200	1	2098200	Excellent
Bacteria	Streptococcus pneumoniae	1313		1313	2.09642	GCA_003966485.1	-	ftp://ftp.ncbi.nlm.nih.gov/genomes/all/GCF/003/966/485/GCF_003966485.1_ASM396648v1	GCF_003966485.1_ASM396648v1_genomic.fna	2096423	2096423	1	2096423	Excellent
Bacteria	Streptococcus pneumoniae	1313		1313	2.09623	GCA_003351645.1	-	ftp://ftp.ncbi.nlm.nih.gov/genomes/all/GCF/003/351/645/GCF_003351645.1_ASM335164v1	GCF_003351645.1_ASM335164v1_genomic.fna	2096231	2096231	1	2096231	Excellent
Bacteria	Streptococcus pneumoniae	1313		1313	2.09522	GCA_040687925.1	-	ftp://ftp.ncbi.nlm.nih.gov/genomes/all/GCF/040/687/925/GCF_040687925.1_ASM4068792v1	GCF_040687925.1_ASM4068792v1_genomic.fna	2095224	2095224	1	2095224	Excellent
Bacteria	Streptococcus pneumoniae	1313		1313	2.09324	GCA_900475805.1	-	ftp://ftp.ncbi.nlm.nih.gov/genomes/all/GCA/900/475/805/GCA_900475805.1_46514_B03	GCA_900475805.1_46514_B03_genomic.fna	2093242	2093242	1	2093242	Excellent
Bacteria	Streptococcus pneumoniae	1313		1313	2.09311	GCA_038431725.1	-	ftp://ftp.ncbi.nlm.nih.gov/genomes/all/GCF/038/431/725/GCF_038431725.1_ASM3843172v1	GCF_038431725.1_ASM3843172v1_genomic.fna	2093106	2093106	1	2093106	Excellent
Bacteria	Streptococcus pneumoniae	1313		1313	2.09215	GCA_001902455.1	-	ftp://ftp.ncbi.nlm.nih.gov/genomes/all/GCF/001/902/455/GCF_001902455.1_ASM190245v1	GCF_001902455.1_ASM190245v1_genomic.fna	2092148	2092148	1	2092148	Excellent
Bacteria	Streptococcus pneumoniae	1313		1313	2.09159	GCA_033096025.1	-	ftp://ftp.ncbi.nlm.nih.gov/genomes/all/GCA/033/096/025/GCA_033096025.1_ASM3309602v1	GCA_033096025.1_ASM3309602v1_genomic.fna	2091587	2091587	1	2091587	Excellent
Bacteria	Streptococcus pneumoniae	1313		1313	2.09117	GCA_033096245.1	-	ftp://ftp.ncbi.nlm.nih.gov/genomes/all/GCA/033/096/245/GCA_033096245.1_ASM3309624v1	GCA_033096245.1_ASM3309624v1_genomic.fna	2091173	2091173	1	2091173	Excellent
Bacteria	Streptococcus pneumoniae	1313		1313	2.09092	GCA_038431685.1	-	ftp://ftp.ncbi.nlm.nih.gov/genomes/all/GCF/038/431/685/GCF_038431685.1_ASM3843168v1	GCF_038431685.1_ASM3843168v1_genomic.fna	2090920	2090920	1	2090920	Excellent
Bacteria	Streptococcus pneumoniae	1313		1313	2.09079	GCA_009664475.1	-	ftp://ftp.ncbi.nlm.nih.gov/genomes/all/GCF/009/664/475/GCF_009664475.1_ASM966447v1	GCF_009664475.1_ASM966447v1_genomic.fna	2090792	2090792	1	2090792	Excellent
Bacteria	Streptococcus pneumoniae	1313		1313	2.09061	GCA_033096105.1	-	ftp://ftp.ncbi.nlm.nih.gov/genomes/all/GCA/033/096/105/GCA_033096105.1_ASM3309610v1	GCA_033096105.1_ASM3309610v1_genomic.fna	2090609	2090609	1	2090609	Excellent
Bacteria	Streptococcus pneumoniae	1313		1313	2.09	GCA_015839915.1	-	ftp://ftp.ncbi.nlm.nih.gov/genomes/all/GCA/015/839/915/GCA_015839915.1_ASM1583991v1	GCA_015839915.1_ASM1583991v1_genomic.fna	2089999	2089999	1	2089999	Excellent
Bacteria	Streptococcus pneumoniae	1313		1313	2.08999	GCA_025136435.1	-	ftp://ftp.ncbi.nlm.nih.gov/genomes/all/GCF/025/136/435/GCF_025136435.1_ASM2513643v1	GCF_025136435.1_ASM2513643v1_genomic.fna	2089994	2089994	1	2089994	Excellent
Bacteria	Streptococcus pneumoniae	1313		1313	2.08868	GCA_040687855.1	-	ftp://ftp.ncbi.nlm.nih.gov/genomes/all/GCF/040/687/855/GCF_040687855.1_ASM4068785v1	GCF_040687855.1_ASM4068785v1_genomic.fna	2088681	2088681	1	2088681	Excellent
Bacteria	Streptococcus pneumoniae	1313		1313	2.08846	GCA_027563115.1	-	ftp://ftp.ncbi.nlm.nih.gov/genomes/all/GCF/027/563/115/GCF_027563115.1_ASM2756311v1	GCF_027563115.1_ASM2756311v1_genomic.fna	2088456	2088456	1	2088456	Excellent
Bacteria	Streptococcus pneumoniae	1313		1313	2.08836	GCA_033096285.1	-	ftp://ftp.ncbi.nlm.nih.gov/genomes/all/GCA/033/096/285/GCA_033096285.1_ASM3309628v1	GCA_033096285.1_ASM3309628v1_genomic.fna	2088360	2088360	1	2088360	Excellent
Bacteria	Streptococcus pneumoniae	1313		1313	2.08667	GCA_022068645.1	-	ftp://ftp.ncbi.nlm.nih.gov/genomes/all/GCA/022/068/645/GCA_022068645.1_ASM2206864v1	GCA_022068645.1_ASM2206864v1_genomic.fna	2086667	2086667	1	2086667	Excellent
Bacteria	Streptococcus pneumoniae	1313		1313	2.08449	GCA_022070465.1	-	ftp://ftp.ncbi.nlm.nih.gov/genomes/all/GCA/022/070/465/GCA_022070465.1_ASM2207046v1	GCA_022070465.1_ASM2207046v1_genomic.fna	2084495	2084495	1	2084495	Excellent
Bacteria	Streptococcus pneumoniae	1313		1313	2.08343	GCA_033096325.1	-	ftp://ftp.ncbi.nlm.nih.gov/genomes/all/GCA/033/096/325/GCA_033096325.1_ASM3309632v1	GCA_033096325.1_ASM3309632v1_genomic.fna	2083428	2083428	1	2083428	Excellent
Bacteria	Streptococcus pneumoniae	1313		1313	2.07994	GCA_033096085.1	-	ftp://ftp.ncbi.nlm.nih.gov/genomes/all/GCA/033/096/085/GCA_033096085.1_ASM3309608v1	GCA_033096085.1_ASM3309608v1_genomic.fna	2079937	2079937	1	2079937	Excellent
Bacteria	Streptococcus pneumoniae	1313		1313	2.07966	GCA_027943805.1	-	ftp://ftp.ncbi.nlm.nih.gov/genomes/all/GCF/027/943/805/GCF_027943805.1_ASM2794380v1	GCF_027943805.1_ASM2794380v1_genomic.fna	2079663	2079663	1	2079663	Excellent
Bacteria	Streptococcus pneumoniae	1313		1313	2.07959	GCA_022068405.1	-	ftp://ftp.ncbi.nlm.nih.gov/genomes/all/GCA/022/068/405/GCA_022068405.1_ASM2206840v1	GCA_022068405.1_ASM2206840v1_genomic.fna	2079593	2079593	1	2079593	Excellent
Bacteria	Streptococcus pneumoniae	1313		1313	2.07919	GCA_002813955.1	-	ftp://ftp.ncbi.nlm.nih.gov/genomes/all/GCF/002/813/955/GCF_002813955.1_ASM281395v1	GCF_002813955.1_ASM281395v1_genomic.fna	2079194	2079194	1	2079194	Excellent
Bacteria	Streptococcus pneumoniae	1313		1313	2.07604	GCA_033150235.1	-	ftp://ftp.ncbi.nlm.nih.gov/genomes/all/GCA/033/150/235/GCA_033150235.1_ASM3315023v1	GCA_033150235.1_ASM3315023v1_genomic.fna	2076043	2076043	1	2076043	Excellent
Bacteria	Streptococcus pneumoniae	1313		1313	2.07586	GCA_027943845.1	-	ftp://ftp.ncbi.nlm.nih.gov/genomes/all/GCF/027/943/845/GCF_027943845.1_ASM2794384v1	GCF_027943845.1_ASM2794384v1_genomic.fna	2075857	2075857	1	2075857	Excellent
Bacteria	Streptococcus pneumoniae	1313		1313	2.07557	GCA_022069545.1	-	ftp://ftp.ncbi.nlm.nih.gov/genomes/all/GCA/022/069/545/GCA_022069545.1_ASM2206954v1	GCA_022069545.1_ASM2206954v1_genomic.fna	2075570	2075570	1	2075570	Excellent
Bacteria	Streptococcus pneumoniae	1313		1313	2.07486	GCA_900692935.1	-	ftp://ftp.ncbi.nlm.nih.gov/genomes/all/GCA/900/692/935/GCA_900692935.1_18090_1_84-2	GCA_900692935.1_18090_1_84-2_genomic.fna	2074861	2074861	1	2074861	Excellent
Bacteria	Streptococcus pneumoniae	1313		1313	2.07416	GCA_900795205.1	-	ftp://ftp.ncbi.nlm.nih.gov/genomes/all/GCA/900/795/205/GCA_900795205.1_22841_2_22-5	GCA_900795205.1_22841_2_22-5_genomic.fna	2074160	2074160	1	2074160	Excellent
Bacteria	Streptococcus pneumoniae	1313		1313	2.07311	GCA_001896085.1	-	ftp://ftp.ncbi.nlm.nih.gov/genomes/all/GCF/001/896/085/GCF_001896085.1_ASM189608v1	GCF_001896085.1_ASM189608v1_genomic.fna	2073113	2073113	1	2073113	Excellent
Bacteria	Streptococcus pneumoniae	1313		1313	2.07268	GCA_033152035.1	-	ftp://ftp.ncbi.nlm.nih.gov/genomes/all/GCA/033/152/035/GCA_033152035.1_ASM3315203v1	GCA_033152035.1_ASM3315203v1_genomic.fna	2072679	2072679	1	2072679	Excellent
Bacteria	Streptococcus pneumoniae	1313		1313	2.07181	GCA_001896065.1	-	ftp://ftp.ncbi.nlm.nih.gov/genomes/all/GCF/001/896/065/GCF_001896065.1_ASM189606v1	GCF_001896065.1_ASM189606v1_genomic.fna	2071812	2071812	1	2071812	Excellent
Bacteria	Streptococcus pneumoniae	1313		1313	2.07165	GCA_022075645.1	-	ftp://ftp.ncbi.nlm.nih.gov/genomes/all/GCA/022/075/645/GCA_022075645.1_ASM2207564v1	GCA_022075645.1_ASM2207564v1_genomic.fna	2071654	2071654	1	2071654	Excellent
Bacteria	Streptococcus pneumoniae	1313		1313	2.06924	GCA_025643315.1	-	ftp://ftp.ncbi.nlm.nih.gov/genomes/all/GCF/025/643/315/GCF_025643315.1_ASM2564331v1	GCF_025643315.1_ASM2564331v1_genomic.fna	2069241	2069241	1	2069241	Excellent
Bacteria	Streptococcus pneumoniae	1313		1313	2.06904	GCA_033152795.1	-	ftp://ftp.ncbi.nlm.nih.gov/genomes/all/GCA/033/152/795/GCA_033152795.1_ASM3315279v1	GCA_033152795.1_ASM3315279v1_genomic.fna	2069036	2069036	1	2069036	Excellent
Bacteria	Streptococcus pneumoniae	1313		1313	2.06625	GCA_900693075.1	-	ftp://ftp.ncbi.nlm.nih.gov/genomes/all/GCA/900/693/075/GCA_900693075.1_19084_8_183-2	GCA_900693075.1_19084_8_183-2_genomic.fna	2066251	2066251	1	2066251	Excellent
Bacteria	Streptococcus pneumoniae	1313		1313	2.06604	GCA_036322995.1	-	ftp://ftp.ncbi.nlm.nih.gov/genomes/all/GCF/036/322/995/GCF_036322995.1_ASM3632299v1	GCF_036322995.1_ASM3632299v1_genomic.fna	2066045	2066045	1	2066045	Excellent
Bacteria	Streptococcus pneumoniae	1313		1313	2.06604	GCA_036323095.1	-	ftp://ftp.ncbi.nlm.nih.gov/genomes/all/GCF/036/323/095/GCF_036323095.1_ASM3632309v1	GCF_036323095.1_ASM3632309v1_genomic.fna	2066045	2066045	1	2066045	Excellent
Bacteria	Streptococcus pneumoniae	1313		1313	2.0625	GCA_022318505.1	-	ftp://ftp.ncbi.nlm.nih.gov/genomes/all/GCA/022/318/505/GCA_022318505.1_ASM2231850v1	GCA_022318505.1_ASM2231850v1_genomic.fna	2062504	2062504	1	2062504	Excellent
Bacteria	Streptococcus pneumoniae	1313		1313	2.06209	GCA_022318405.1	-	ftp://ftp.ncbi.nlm.nih.gov/genomes/all/GCA/022/318/405/GCA_022318405.1_ASM2231840v1	GCA_022318405.1_ASM2231840v1_genomic.fna	2062088	2062088	1	2062088	Excellent
Bacteria	Streptococcus pneumoniae	1313		1313	2.06165	GCA_022318465.1	-	ftp://ftp.ncbi.nlm.nih.gov/genomes/all/GCA/022/318/465/GCA_022318465.1_ASM2231846v1	GCA_022318465.1_ASM2231846v1_genomic.fna	2061648	2061648	1	2061648	Excellent
Bacteria	Streptococcus pneumoniae	1313		1313	2.05849	GCA_003966505.1	-	ftp://ftp.ncbi.nlm.nih.gov/genomes/all/GCF/003/966/505/GCF_003966505.1_ASM396650v1	GCF_003966505.1_ASM396650v1_genomic.fna	2058492	2058492	1	2058492	Excellent
Bacteria	Streptococcus pneumoniae	1313		1313	2.05769	GCA_033096045.1	-	ftp://ftp.ncbi.nlm.nih.gov/genomes/all/GCA/033/096/045/GCA_033096045.1_ASM3309604v1	GCA_033096045.1_ASM3309604v1_genomic.fna	2057685	2057685	1	2057685	Excellent
Bacteria	Streptococcus pneumoniae	1313		1313	2.0571	GCA_022318485.1	-	ftp://ftp.ncbi.nlm.nih.gov/genomes/all/GCA/022/318/485/GCA_022318485.1_ASM2231848v1	GCA_022318485.1_ASM2231848v1_genomic.fna	2057101	2057101	1	2057101	Excellent
Bacteria	Streptococcus pneumoniae	1313		1313	2.05475	GCA_036322915.1	-	ftp://ftp.ncbi.nlm.nih.gov/genomes/all/GCF/036/322/915/GCF_036322915.1_ASM3632291v1	GCF_036322915.1_ASM3632291v1_genomic.fna	2054748	2054748	1	2054748	Excellent
Bacteria	Streptococcus pneumoniae	1313		1313	2.05212	GCA_022069505.1	-	ftp://ftp.ncbi.nlm.nih.gov/genomes/all/GCA/022/069/505/GCA_022069505.1_ASM2206950v1	GCA_022069505.1_ASM2206950v1_genomic.fna	2052119	2052119	1	2052119	Excellent
Bacteria	Streptococcus pneumoniae	1313		1313	2.05046	GCA_022069485.1	-	ftp://ftp.ncbi.nlm.nih.gov/genomes/all/GCA/022/069/485/GCA_022069485.1_ASM2206948v1	GCA_022069485.1_ASM2206948v1_genomic.fna	2050463	2050463	1	2050463	Excellent
Bacteria	Streptococcus pneumoniae	1313		1313	2.05038	GCA_036322935.1	-	ftp://ftp.ncbi.nlm.nih.gov/genomes/all/GCF/036/322/935/GCF_036322935.1_ASM3632293v1	GCF_036322935.1_ASM3632293v1_genomic.fna	2050376	2050376	1	2050376	Excellent
Bacteria	Streptococcus pneumoniae	1313		1313	2.04684	GCA_027943785.1	-	ftp://ftp.ncbi.nlm.nih.gov/genomes/all/GCF/027/943/785/GCF_027943785.1_ASM2794378v1	GCF_027943785.1_ASM2794378v1_genomic.fna	2046836	2046836	1	2046836	Excellent
Bacteria	Streptococcus pneumoniae	1313		1313	2.04657	GCA_022070505.1	-	ftp://ftp.ncbi.nlm.nih.gov/genomes/all/GCA/022/070/505/GCA_022070505.1_ASM2207050v1	GCA_022070505.1_ASM2207050v1_genomic.fna	2046574	2046574	1	2046574	Excellent
Bacteria	Streptococcus pneumoniae	1313		1313	2.04657	GCA_900475305.1	-	ftp://ftp.ncbi.nlm.nih.gov/genomes/all/GCA/900/475/305/GCA_900475305.1_43721_E02	GCA_900475305.1_43721_E02_genomic.fna	2046573	2046573	1	2046573	Excellent
Bacteria	Streptococcus pneumoniae	1313		1313	2.04657	GCA_003003495.1	-	ftp://ftp.ncbi.nlm.nih.gov/genomes/all/GCF/003/003/495/GCF_003003495.1_ASM300349v1	GCF_003003495.1_ASM300349v1_genomic.fna	2046572	2046572	1	2046572	Excellent
Bacteria	Streptococcus pneumoniae	1313		1313	2.04655	GCA_018336875.1	-	ftp://ftp.ncbi.nlm.nih.gov/genomes/all/GCA/018/336/875/GCA_018336875.1_ASM1833687v1	GCA_018336875.1_ASM1833687v1_genomic.fna	2046551	2046551	1	2046551	Excellent
Bacteria	Streptococcus pneumoniae	1313		1313	2.04618	GCA_022318525.1	-	ftp://ftp.ncbi.nlm.nih.gov/genomes/all/GCA/022/318/525/GCA_022318525.1_ASM2231852v1	GCA_022318525.1_ASM2231852v1_genomic.fna	2046177	2046177	1	2046177	Excellent
Bacteria	Streptococcus pneumoniae	1313		1313	2.04506	GCA_003609935.1	-	ftp://ftp.ncbi.nlm.nih.gov/genomes/all/GCF/003/609/935/GCF_003609935.1_ASM360993v1	GCF_003609935.1_ASM360993v1_genomic.fna	2045062	2045062	1	2045062	Excellent
Bacteria	Streptococcus pneumoniae	1313		1313	2.03998	GCA_900475515.1	-	ftp://ftp.ncbi.nlm.nih.gov/genomes/all/GCA/900/475/515/GCA_900475515.1_42731_F01	GCA_900475515.1_42731_F01_genomic.fna	2039982	2039982	1	2039982	Excellent
Bacteria	Streptococcus pneumoniae	1313		1313	2.03995	GCA_019454385.1	-	ftp://ftp.ncbi.nlm.nih.gov/genomes/all/GCA/019/454/385/GCA_019454385.1_ASM1945438v1	GCA_019454385.1_ASM1945438v1_genomic.fna	2039955	2039955	1	2039955	Excellent
Bacteria	Streptococcus pneumoniae	1313		1313	2.03979	GCA_040687955.1	-	ftp://ftp.ncbi.nlm.nih.gov/genomes/all/GCF/040/687/955/GCF_040687955.1_R1501	GCF_040687955.1_R1501_genomic.fna	2039791	2039791	1	2039791	Excellent
Bacteria	Streptococcus pneumoniae	1313		1313	2.03906	GCA_036323055.1	-	ftp://ftp.ncbi.nlm.nih.gov/genomes/all/GCF/036/323/055/GCF_036323055.1_ASM3632305v1	GCF_036323055.1_ASM3632305v1_genomic.fna	2039063	2039063	1	2039063	Excellent
Bacteria	Streptococcus pneumoniae	1313		1313	2.03862	GCA_008253725.1	-	ftp://ftp.ncbi.nlm.nih.gov/genomes/all/GCF/008/253/725/GCF_008253725.1_ASM825372v1	GCF_008253725.1_ASM825372v1_genomic.fna	2038617	2038617	1	2038617	Excellent
Bacteria	Streptococcus pneumoniae	1313		1313	2.03852	GCA_022069445.1	-	ftp://ftp.ncbi.nlm.nih.gov/genomes/all/GCA/022/069/445/GCA_022069445.1_ASM2206944v1	GCA_022069445.1_ASM2206944v1_genomic.fna	2038521	2038521	1	2038521	Excellent
Bacteria	Streptococcus pneumoniae	1313		1313	2.03812	GCA_003994915.1	-	ftp://ftp.ncbi.nlm.nih.gov/genomes/all/GCF/003/994/915/GCF_003994915.1_ASM399491v1	GCF_003994915.1_ASM399491v1_genomic.fna	2038121	2038121	1	2038121	Excellent
Bacteria	Streptococcus pneumoniae	1313		1313	2.03801	GCA_900618575.1	-	ftp://ftp.ncbi.nlm.nih.gov/genomes/all/GCA/900/618/575/GCA_900618575.1_180-2	GCA_900618575.1_180-2_genomic.fna	2038006	2038006	1	2038006	Excellent
Bacteria	Streptococcus pneumoniae	1313		1313	2.03768	GCA_040687915.1	-	ftp://ftp.ncbi.nlm.nih.gov/genomes/all/GCF/040/687/915/GCF_040687915.1_ASM4068791v1	GCF_040687915.1_ASM4068791v1_genomic.fna	2037678	2037678	1	2037678	Excellent
Bacteria	Streptococcus pneumoniae	1313		1313	2.03727	GCA_900618585.1	-	ftp://ftp.ncbi.nlm.nih.gov/genomes/all/GCA/900/618/585/GCA_900618585.1_180-15	GCA_900618585.1_180-15_genomic.fna	2037269	2037269	1	2037269	Excellent
Bacteria	Streptococcus pneumoniae	1313		1313	2.03678	GCA_030028375.1	-	ftp://ftp.ncbi.nlm.nih.gov/genomes/all/GCF/030/028/375/GCF_030028375.1_ASM3002837v1	GCF_030028375.1_ASM3002837v1_genomic.fna	2036779	2036779	1	2036779	Excellent
Bacteria	Streptococcus pneumoniae	1313		1313	2.0354	GCA_033096345.1	-	ftp://ftp.ncbi.nlm.nih.gov/genomes/all/GCA/033/096/345/GCA_033096345.1_ASM3309634v1	GCA_033096345.1_ASM3309634v1_genomic.fna	2035403	2035403	1	2035403	Excellent
Bacteria	Streptococcus pneumoniae	1313		1313	2.03352	GCA_027943825.1	-	ftp://ftp.ncbi.nlm.nih.gov/genomes/all/GCF/027/943/825/GCF_027943825.1_ASM2794382v1	GCF_027943825.1_ASM2794382v1_genomic.fna	2033516	2033516	1	2033516	Excellent
Bacteria	Streptococcus pneumoniae	1313		1313	2.03311	GCA_027943765.1	-	ftp://ftp.ncbi.nlm.nih.gov/genomes/all/GCF/027/943/765/GCF_027943765.1_ASM2794376v1	GCF_027943765.1_ASM2794376v1_genomic.fna	2033114	2033114	1	2033114	Excellent
Bacteria	Streptococcus pneumoniae	1313		1313	2.03019	GCA_019456615.1	-	ftp://ftp.ncbi.nlm.nih.gov/genomes/all/GCA/019/456/615/GCA_019456615.1_ASM1945661v1	GCA_019456615.1_ASM1945661v1_genomic.fna	2030186	2030186	1	2030186	Excellent
Bacteria	Streptococcus pneumoniae	1313		1313	2.02796	GCA_033100055.1	-	ftp://ftp.ncbi.nlm.nih.gov/genomes/all/GCA/033/100/055/GCA_033100055.1_ASM3310005v1	GCA_033100055.1_ASM3310005v1_genomic.fna	2027961	2027961	1	2027961	Excellent
Bacteria	Streptococcus pneumoniae	1313		1313	2.00915	GCA_024703115.1	-	ftp://ftp.ncbi.nlm.nih.gov/genomes/all/GCF/024/703/115/GCF_024703115.1_ASM2470311v1	GCF_024703115.1_ASM2470311v1_genomic.fna	2009151	2009151	1	2009151	Excellent
Bacteria	Streptococcus pneumoniae	1313		1313	2.00382	GCA_022318445.1	-	ftp://ftp.ncbi.nlm.nih.gov/genomes/all/GCA/022/318/445/GCA_022318445.1_ASM2231844v1	GCA_022318445.1_ASM2231844v1_genomic.fna	2003818	2003818	1	2003818	Excellent
Bacteria	Streptococcus pneumoniae	1313		1313	2.00372	GCA_022318425.1	-	ftp://ftp.ncbi.nlm.nih.gov/genomes/all/GCA/022/318/425/GCA_022318425.1_ASM2231842v1	GCA_022318425.1_ASM2231842v1_genomic.fna	2003723	2003723	1	2003723	Excellent
Bacteria	Streptococcus pneumoniae	1313		1313	2.00357	GCA_022318545.1	-	ftp://ftp.ncbi.nlm.nih.gov/genomes/all/GCA/022/318/545/GCA_022318545.1_ASM2231854v1	GCA_022318545.1_ASM2231854v1_genomic.fna	2003571	2003571	1	2003571	Excellent
Bacteria	Streptococcus pneumoniae	1313		1313	2.00356	GCA_022318385.1	-	ftp://ftp.ncbi.nlm.nih.gov/genomes/all/GCA/022/318/385/GCA_022318385.1_ASM2231838v1	GCA_022318385.1_ASM2231838v1_genomic.fna	2003561	2003561	1	2003561	Excellent
Bacteria	Streptococcus pneumoniae	1313		1313	2.00162	GCA_022069005.1	-	ftp://ftp.ncbi.nlm.nih.gov/genomes/all/GCA/022/069/005/GCA_022069005.1_ASM2206900v1	GCA_022069005.1_ASM2206900v1_genomic.fna	2001615	2001615	1	2001615	Excellent
Bacteria	Streptococcus pneumoniae	1313		1313	2.00012	GCA_022068525.1	-	ftp://ftp.ncbi.nlm.nih.gov/genomes/all/GCA/022/068/525/GCA_022068525.1_ASM2206852v1	GCA_022068525.1_ASM2206852v1_genomic.fna	2000117	2000117	1	2000117	Excellent
Bacteria	Streptococcus pneumoniae	1313		1313	1.98341	GCA_001255215.1	-	ftp://ftp.ncbi.nlm.nih.gov/genomes/all/GCF/001/255/215/GCF_001255215.1_S_pneumo_A66_v1	GCF_001255215.1_S_pneumo_A66_v1_genomic.fna	1983415	1983415	1	1983415	Excellent
Bacteria	Streptococcus pneumoniae	1313		1313	2.26551	GCA_040687975.1	-	ftp://ftp.ncbi.nlm.nih.gov/genomes/all/GCF/040/687/975/GCF_040687975.1_ASM4068797v1	GCF_040687975.1_ASM4068797v1_genomic.fna	2265508	2265508	1	2265508	Excellent
Bacteria	Streptococcus pneumoniae	1313		1313	2.12284	GCA_003044325.1	-	ftp://ftp.ncbi.nlm.nih.gov/genomes/all/GCF/003/044/325/GCF_003044325.1_ASM304432v1	GCF_003044325.1_ASM304432v1_genomic.fna	2122840	2122840	1	2122840	Excellent
Bacteria	Streptococcus pneumoniae	1313		1313	2.12225	GCA_028865775.1	-	ftp://ftp.ncbi.nlm.nih.gov/genomes/all/GCF/028/865/775/GCF_028865775.1_ASM2886577v1	GCF_028865775.1_ASM2886577v1_genomic.fna	2122254	2122254	1	2122254	Excellent
Bacteria	Streptococcus pneumoniae	1313		1313	2.12019	GCA_028865905.1	-	ftp://ftp.ncbi.nlm.nih.gov/genomes/all/GCF/028/865/905/GCF_028865905.1_ASM2886590v1	GCF_028865905.1_ASM2886590v1_genomic.fna	2120188	2120188	1	2120188	Excellent
Bacteria	Streptococcus pneumoniae	1313		1313	2.11251	GCA_028866055.1	-	ftp://ftp.ncbi.nlm.nih.gov/genomes/all/GCF/028/866/055/GCF_028866055.1_ASM2886605v1	GCF_028866055.1_ASM2886605v1_genomic.fna	2112506	2112506	1	2112506	Excellent
Bacteria	Streptococcus pneumoniae	1313		1313	2.11192	GCA_028866195.1	-	ftp://ftp.ncbi.nlm.nih.gov/genomes/all/GCF/028/866/195/GCF_028866195.1_ASM2886619v1	GCF_028866195.1_ASM2886619v1_genomic.fna	2111922	2111922	1	2111922	Excellent
Bacteria	Streptococcus pneumoniae	1313		1313	2.10805	GCA_028865625.1	-	ftp://ftp.ncbi.nlm.nih.gov/genomes/all/GCF/028/865/625/GCF_028865625.1_ASM2886562v1	GCF_028865625.1_ASM2886562v1_genomic.fna	2108048	2108048	1	2108048	Excellent
Bacteria	Streptococcus pneumoniae	1313		1313	2.08363	GCA_030142535.1	-	ftp://ftp.ncbi.nlm.nih.gov/genomes/all/GCF/030/142/535/GCF_030142535.1_ASM3014253v1	GCF_030142535.1_ASM3014253v1_genomic.fna	2083628	2083628	1	2083628	Excellent
Bacteria	Streptococcus pneumoniae	1313		1313	2.02617	GCA_900693045.1	-	ftp://ftp.ncbi.nlm.nih.gov/genomes/all/GCA/900/693/045/GCA_900693045.1_18090_2_147-2	GCA_900693045.1_18090_2_147-2_genomic.fna	2026174	2026174	1	2026174	Excellent
Bacteria	Streptococcus pneumoniae	1313		1313	2.15638	GCA_022070365.1	-	ftp://ftp.ncbi.nlm.nih.gov/genomes/all/GCA/022/070/365/GCA_022070365.1_ASM2207036v1	GCA_022070365.1_ASM2207036v1_genomic.fna	2156376	2156376	1	2156376	Excellent
Bacteria	Streptococcus pneumoniae	1313		1313	2.13084	GCA_022070145.1	-	ftp://ftp.ncbi.nlm.nih.gov/genomes/all/GCA/022/070/145/GCA_022070145.1_ASM2207014v1	GCA_022070145.1_ASM2207014v1_genomic.fna	2130843	2130843	1	2130843	Excellent
Bacteria	Streptococcus pneumoniae	1313		1313	2.12192	GCA_900693005.1	-	ftp://ftp.ncbi.nlm.nih.gov/genomes/all/GCA/900/693/005/GCA_900693005.1_18090_2_19-2	GCA_900693005.1_18090_2_19-2_genomic.fna	2121917	2121917	1	2121917	Excellent
Bacteria	Streptococcus pneumoniae	1313		1313	1.99178	GCA_900692745.1	-	ftp://ftp.ncbi.nlm.nih.gov/genomes/all/GCA/900/692/745/GCA_900692745.1_14673_4_5-2	GCA_900692745.1_14673_4_5-2_genomic.fna	1991784	1991784	1	1991784	Excellent
Bacteria	Streptococcus pneumoniae	1313		1313	2.05738	GCA_900692975.1	-	ftp://ftp.ncbi.nlm.nih.gov/genomes/all/GCA/900/692/975/GCA_900692975.1_18090_2_15-2	GCA_900692975.1_18090_2_15-2_genomic.fna	2057382	2057382	1	2057382	Excellent
Bacteria	Streptococcus pneumoniae	1313		1313	2.09775	GCA_900692795.1	-	ftp://ftp.ncbi.nlm.nih.gov/genomes/all/GCA/900/692/795/GCA_900692795.1_15277_1_47-2	GCA_900692795.1_15277_1_47-2_genomic.fna	2097748	2097748	1	2097748	Excellent
Bacteria	Streptococcus pneumoniae	1313		1313	2.05225	GCA_900692755.1	-	ftp://ftp.ncbi.nlm.nih.gov/genomes/all/GCA/900/692/755/GCA_900692755.1_12837_2_68-2	GCA_900692755.1_12837_2_68-2_genomic.fna	2052251	2052251	1	2052251	Excellent
Bacteria	Streptococcus pneumoniae	1313		1313	2.14767	GCA_900692825.1	-	ftp://ftp.ncbi.nlm.nih.gov/genomes/all/GCA/900/692/825/GCA_900692825.1_15873_3_25-2	GCA_900692825.1_15873_3_25-2_genomic.fna	2147673	2147673	1	2147673	Excellent
Bacteria	Streptococcus pneumoniae	1313		1313	2.08222	GCA_900692925.1	-	ftp://ftp.ncbi.nlm.nih.gov/genomes/all/GCA/900/692/925/GCA_900692925.1_17966_5_23-2	GCA_900692925.1_17966_5_23-2_genomic.fna	2082222	2082222	1	2082222	Excellent
Bacteria	Streptococcus pneumoniae	1313		1313	2.06615	GCA_900692905.1	-	ftp://ftp.ncbi.nlm.nih.gov/genomes/all/GCA/900/692/905/GCA_900692905.1_15608_2_64-2	GCA_900692905.1_15608_2_64-2_genomic.fna	2066149	2066149	1	2066149	Excellent
Bacteria	Streptococcus pneumoniae	1313		1313	2.10332	GCA_900692585.1	-	ftp://ftp.ncbi.nlm.nih.gov/genomes/all/GCA/900/692/585/GCA_900692585.1_11511_7_57-2	GCA_900692585.1_11511_7_57-2_genomic.fna	2103319	2103319	1	2103319	Excellent
Bacteria	Streptococcus pneumoniae	1313		1313	2.10167	GCA_900692985.1	-	ftp://ftp.ncbi.nlm.nih.gov/genomes/all/GCA/900/692/985/GCA_900692985.1_17966_5_68-2	GCA_900692985.1_17966_5_68-2_genomic.fna	2101669	2101669	1	2101669	Excellent
Bacteria	Streptococcus pneumoniae	1313		1313	2.08764	GCA_900692995.1	-	ftp://ftp.ncbi.nlm.nih.gov/genomes/all/GCA/900/692/995/GCA_900692995.1_18090_1_92-2	GCA_900692995.1_18090_1_92-2_genomic.fna	2087640	2087640	1	2087640	Excellent
Bacteria	Streptococcus pneumoniae	1313		1313	2.01999	GCA_900693085.1	-	ftp://ftp.ncbi.nlm.nih.gov/genomes/all/GCA/900/693/085/GCA_900693085.1_19084_7_109-2	GCA_900693085.1_19084_7_109-2_genomic.fna	2019985	2019985	1	2019985	Excellent
Bacteria	Streptococcus pneumoniae	1313		1313	2.12058	GCA_900692845.1	-	ftp://ftp.ncbi.nlm.nih.gov/genomes/all/GCA/900/692/845/GCA_900692845.1_15873_5_86-2	GCA_900692845.1_15873_5_86-2_genomic.fna	2120575	2120575	1	2120575	Excellent
Bacteria	Streptococcus pneumoniae	1313		1313	2.10778	GCA_900795095.1	-	ftp://ftp.ncbi.nlm.nih.gov/genomes/all/GCA/900/795/095/GCA_900795095.1_12290_3_44-5	GCA_900795095.1_12290_3_44-5_genomic.fna	2107778	2107778	1	2107778	Excellent
Bacteria	Streptococcus pneumoniae	1313		1313	2.12626	GCA_900795165.1	-	ftp://ftp.ncbi.nlm.nih.gov/genomes/all/GCA/900/795/165/GCA_900795165.1_18090_1_90-5	GCA_900795165.1_18090_1_90-5_genomic.fna	2126260	2126260	1	2126260	Excellent
Bacteria	Streptococcus pneumoniae	1313		1313	1.99508	GCA_900795265.1	-	ftp://ftp.ncbi.nlm.nih.gov/genomes/all/GCA/900/795/265/GCA_900795265.1_18456_1_125-5	GCA_900795265.1_18456_1_125-5_genomic.fna	1995077	1995077	1	1995077	Excellent
Bacteria	Streptococcus pneumoniae	1313		1313	2.13395	GCA_900795145.1	-	ftp://ftp.ncbi.nlm.nih.gov/genomes/all/GCA/900/795/145/GCA_900795145.1_13415_5_13-5	GCA_900795145.1_13415_5_13-5_genomic.fna	2133955	2133955	1	2133955	Excellent
Bacteria	Streptococcus pneumoniae	1313		1313	2.09791	GCA_900692855.1	-	ftp://ftp.ncbi.nlm.nih.gov/genomes/all/GCA/900/692/855/GCA_900692855.1_15608_2_53-2	GCA_900692855.1_15608_2_53-2_genomic.fna	2097910	2097910	1	2097910	Excellent
Bacteria	Streptococcus pneumoniae	1313		1313	2.08806	GCA_900692565.1	-	ftp://ftp.ncbi.nlm.nih.gov/genomes/all/GCA/900/692/565/GCA_900692565.1_11657_2_72-2	GCA_900692565.1_11657_2_72-2_genomic.fna	2088058	2088058	1	2088058	Excellent
Bacteria	Streptococcus pneumoniae	1313		1313	2.05379	GCA_900692595.1	-	ftp://ftp.ncbi.nlm.nih.gov/genomes/all/GCA/900/692/595/GCA_900692595.1_11658_1_21-2	GCA_900692595.1_11658_1_21-2_genomic.fna	2053788	2053788	1	2053788	Excellent
Bacteria	Streptococcus pneumoniae	1313		1313	2.0815	GCA_900692775.1	-	ftp://ftp.ncbi.nlm.nih.gov/genomes/all/GCA/900/692/775/GCA_900692775.1_14410_7_7-2	GCA_900692775.1_14410_7_7-2_genomic.fna	2081497	2081497	1	2081497	Excellent
Bacteria	Streptococcus pneumoniae	1313		1313	2.08612	GCA_900693065.1	-	ftp://ftp.ncbi.nlm.nih.gov/genomes/all/GCA/900/693/065/GCA_900693065.1_18456_1_111-2	GCA_900693065.1_18456_1_111-2_genomic.fna	2086119	2086119	1	2086119	Excellent
Bacteria	Streptococcus pneumoniae	1313		1313	2.12974	GCA_900692615.1	-	ftp://ftp.ncbi.nlm.nih.gov/genomes/all/GCA/900/692/615/GCA_900692615.1_11791_1_61-2	GCA_900692615.1_11791_1_61-2_genomic.fna	2129739	2129739	1	2129739	Excellent
Bacteria	Streptococcus pneumoniae	1313		1313	2.04796	GCA_900692715.1	-	ftp://ftp.ncbi.nlm.nih.gov/genomes/all/GCA/900/692/715/GCA_900692715.1_12837_2_4-2	GCA_900692715.1_12837_2_4-2_genomic.fna	2047964	2047964	1	2047964	Excellent
Bacteria	Streptococcus pneumoniae	1313		1313	2.12294	GCA_900693115.1	-	ftp://ftp.ncbi.nlm.nih.gov/genomes/all/GCA/900/693/115/GCA_900693115.1_19341_2_126-2	GCA_900693115.1_19341_2_126-2_genomic.fna	2122938	2122938	1	2122938	Excellent
Bacteria	Streptococcus pneumoniae	1313		1313	2.06731	GCA_900692555.1	-	ftp://ftp.ncbi.nlm.nih.gov/genomes/all/GCA/900/692/555/GCA_900692555.1_11679_1_60-2	GCA_900692555.1_11679_1_60-2_genomic.fna	2067311	2067311	1	2067311	Excellent
Bacteria	Streptococcus pneumoniae	1313		1313	2.11861	GCA_900692875.1	-	ftp://ftp.ncbi.nlm.nih.gov/genomes/all/GCA/900/692/875/GCA_900692875.1_15873_4_79-2	GCA_900692875.1_15873_4_79-2_genomic.fna	2118612	2118612	1	2118612	Excellent
Bacteria	Streptococcus pneumoniae	1313		1313	2.15454	GCA_900693035.1	-	ftp://ftp.ncbi.nlm.nih.gov/genomes/all/GCA/900/693/035/GCA_900693035.1_19341_2_124-2	GCA_900693035.1_19341_2_124-2_genomic.fna	2154542	2154542	1	2154542	Excellent
Bacteria	Streptococcus pneumoniae	1313		1313	2.02547	GCA_900692815.1	-	ftp://ftp.ncbi.nlm.nih.gov/genomes/all/GCA/900/692/815/GCA_900692815.1_12837_3_35-2	GCA_900692815.1_12837_3_35-2_genomic.fna	2025465	2025465	1	2025465	Excellent
Bacteria	Streptococcus pneumoniae	1313		1313	2.05156	GCA_900692675.1	-	ftp://ftp.ncbi.nlm.nih.gov/genomes/all/GCA/900/692/675/GCA_900692675.1_11822_1_89-2	GCA_900692675.1_11822_1_89-2_genomic.fna	2051563	2051563	1	2051563	Excellent
Bacteria	Streptococcus pneumoniae	1313		1313	2.10537	GCA_900692735.1	-	ftp://ftp.ncbi.nlm.nih.gov/genomes/all/GCA/900/692/735/GCA_900692735.1_12837_5_65-2	GCA_900692735.1_12837_5_65-2_genomic.fna	2105368	2105368	1	2105368	Excellent
Bacteria	Streptococcus pneumoniae	1313		1313	2.02276	GCA_900795245.1	-	ftp://ftp.ncbi.nlm.nih.gov/genomes/all/GCA/900/795/245/GCA_900795245.1_19341_2_149-5	GCA_900795245.1_19341_2_149-5_genomic.fna	2022764	2022764	1	2022764	Excellent
Bacteria	Streptococcus pneumoniae	1313		1313	2.10293	GCA_900692965.1	-	ftp://ftp.ncbi.nlm.nih.gov/genomes/all/GCA/900/692/965/GCA_900692965.1_17966_5_56-2	GCA_900692965.1_17966_5_56-2_genomic.fna	2102932	2102932	1	2102932	Excellent
Bacteria	Streptococcus pneumoniae	1313		1313	2.11417	GCA_900692655.1	-	ftp://ftp.ncbi.nlm.nih.gov/genomes/all/GCA/900/692/655/GCA_900692655.1_12290_3_27-2	GCA_900692655.1_12290_3_27-2_genomic.fna	2114173	2114173	1	2114173	Excellent
Bacteria	Streptococcus pneumoniae	1313		1313	2.17645	GCA_900692605.1	-	ftp://ftp.ncbi.nlm.nih.gov/genomes/all/GCA/900/692/605/GCA_900692605.1_11658_1_82-2	GCA_900692605.1_11658_1_82-2_genomic.fna	2176450	2176450	1	2176450	Excellent
Bacteria	Streptococcus pneumoniae	1313		1313	1.98576	GCA_900692625.1	-	ftp://ftp.ncbi.nlm.nih.gov/genomes/all/GCA/900/692/625/GCA_900692625.1_11822_1_54-2	GCA_900692625.1_11822_1_54-2_genomic.fna	1985764	1985764	1	1985764	Excellent
Bacteria	Streptococcus pneumoniae	1313		1313	2.10386	GCA_900692785.1	-	ftp://ftp.ncbi.nlm.nih.gov/genomes/all/GCA/900/692/785/GCA_900692785.1_12837_3_22-2	GCA_900692785.1_12837_3_22-2_genomic.fna	2103862	2103862	1	2103862	Excellent
Bacteria	Streptococcus pneumoniae	1313		1313	1.98689	GCA_900795155.1	-	ftp://ftp.ncbi.nlm.nih.gov/genomes/all/GCA/900/795/155/GCA_900795155.1_15608_2_83-5	GCA_900795155.1_15608_2_83-5_genomic.fna	1986889	1986889	1	1986889	Excellent
Bacteria	Streptococcus pneumoniae	1313		1313	2.1437	GCA_900795115.1	-	ftp://ftp.ncbi.nlm.nih.gov/genomes/all/GCA/900/795/115/GCA_900795115.1_12837_2_11-5	GCA_900795115.1_12837_2_11-5_genomic.fna	2143696	2143696	1	2143696	Excellent
Bacteria	Streptococcus pneumoniae	1313		1313	2.08432	GCA_900692645.1	-	ftp://ftp.ncbi.nlm.nih.gov/genomes/all/GCA/900/692/645/GCA_900692645.1_12291_5_16-2	GCA_900692645.1_12291_5_16-2_genomic.fna	2084323	2084323	1	2084323	Excellent
Bacteria	Streptococcus pneumoniae	1313		1313	2.22579	GCA_900692955.1	-	ftp://ftp.ncbi.nlm.nih.gov/genomes/all/GCA/900/692/955/GCA_900692955.1_17794_7_121-2	GCA_900692955.1_17794_7_121-2_genomic.fna	2225788	2225788	1	2225788	Excellent
Bacteria	Streptococcus pneumoniae	1313		1313	2.12917	GCA_900692885.1	-	ftp://ftp.ncbi.nlm.nih.gov/genomes/all/GCA/900/692/885/GCA_900692885.1_17138_4_75-2	GCA_900692885.1_17138_4_75-2_genomic.fna	2129170	2129170	1	2129170	Excellent
Bacteria	Streptococcus pneumoniae	1313		1313	2.1052	GCA_900692635.1	-	ftp://ftp.ncbi.nlm.nih.gov/genomes/all/GCA/900/692/635/GCA_900692635.1_11822_1_94-2	GCA_900692635.1_11822_1_94-2_genomic.fna	2105198	2105198	1	2105198	Excellent
Bacteria	Streptococcus pneumoniae	1313		1313	2.0616	GCA_900692685.1	-	ftp://ftp.ncbi.nlm.nih.gov/genomes/all/GCA/900/692/685/GCA_900692685.1_12837_1_32-2	GCA_900692685.1_12837_1_32-2_genomic.fna	2061600	2061600	1	2061600	Excellent
Bacteria	Streptococcus pneumoniae	1313		1313	2.09197	GCA_900692575.1	-	ftp://ftp.ncbi.nlm.nih.gov/genomes/all/GCA/900/692/575/GCA_900692575.1_11511_8_69-2	GCA_900692575.1_11511_8_69-2_genomic.fna	2091966	2091966	1	2091966	Excellent
Bacteria	Streptococcus pneumoniae	1313		1313	2.10434	GCA_900692835.1	-	ftp://ftp.ncbi.nlm.nih.gov/genomes/all/GCA/900/692/835/GCA_900692835.1_17138_4_51-2	GCA_900692835.1_17138_4_51-2_genomic.fna	2104343	2104343	1	2104343	Excellent
Bacteria	Streptococcus pneumoniae	1313		1313	2.07956	GCA_900692915.1	-	ftp://ftp.ncbi.nlm.nih.gov/genomes/all/GCA/900/692/915/GCA_900692915.1_17794_7_16-2	GCA_900692915.1_17794_7_16-2_genomic.fna	2079558	2079558	1	2079558	Excellent
Bacteria	Streptococcus pneumoniae	1313		1313	2.10736	GCA_900692895.1	-	ftp://ftp.ncbi.nlm.nih.gov/genomes/all/GCA/900/692/895/GCA_900692895.1_17428_8_111-2	GCA_900692895.1_17428_8_111-2_genomic.fna	2107358	2107358	1	2107358	Excellent
Bacteria	Streptococcus pneumoniae	1313		1313	2.0014	GCA_900692695.1	-	ftp://ftp.ncbi.nlm.nih.gov/genomes/all/GCA/900/692/695/GCA_900692695.1_12837_1_67-2	GCA_900692695.1_12837_1_67-2_genomic.fna	2001396	2001396	1	2001396	Excellent
Bacteria	Streptococcus pneumoniae	1313		1313	2.15918	GCA_900692705.1	-	ftp://ftp.ncbi.nlm.nih.gov/genomes/all/GCA/900/692/705/GCA_900692705.1_11826_1_9-2	GCA_900692705.1_11826_1_9-2_genomic.fna	2159185	2159185	1	2159185	Excellent
[truncated: 45,542 more rows]

## Sheet: Supp Sheet-2
Species	Count	Percentage
Escherichia coli	3787	8.01007
Klebsiella pneumoniae	2304	4.8733
[truncated: 11,038 more rows]

## Sheet: Supp Sheet-3
Assembly Accession	Accession	Species	Replicon	Strand	Subunit-Start:End
[truncated: 33,539 more rows]

[truncated: 4 more sheets: Supp Sheet-4, Supp Sheet-5, Supp Sheet-6, Supp Sheet-7]
